# Supplementary material for: Heritability of Urinary Amines, Organic Acids, and Steroid Hormones in Children
Source: Metabolites. 2022 May 24;12(6):474. doi: 10.3390/metabo12060474 (PMC9228478; doi:10.3390/metabo12060474)
Supplement: Supplementary file 1 [file metabolites-12-00474-s001.zip]

Archive with 2 entries (2 files):
- 29-04-2022_H2MetabolomicsChildren_SupplementaryMaterial_Metabolites_Submission.pdf
- 29-04-2022_H2MetabolomicsChildren_SupplementaryTables_Metabolites_Submission.xlsx
