# Supplementary material for: Heritability of Urinary Amines, Organic Acids, and Steroid Hormones in Children
Source: Metabolites. 2022 May 24;12(6):474. doi: 10.3390/metabo12060474 (PMC9228478; doi:10.3390/metabo12060474)
Supplement: Supplementary file 1 [file metabolites-12-00474-s001.zip › 29-04-2022_H2MetabolomicsChildren_SupplementaryTables_Metabolites_Submission.xlsx]

## Sheet: Supplementary Table Legends
Supplementary Tables Heritability of Urinary Amines, Organic Acids, and Steroid Hormones in Children Fiona A. Hagenbeek*, Jenny van Dongen, René Pool, Amy C. Harms, Peter J. Roetman, Vassilios Fanos, Britt J. van Keulen, Brian R. Walker, Naama Karu, Hilleke E. Hulshoff Pol, Joost Rotteveel, Martijn J.J. Finken, Robert R. J. M. Vermeiren, Cornelis Kluft, Meike Bartels, Thomas Hankemeier, Dorret I.…
Table S1. Results of the discovery mixed-effects models with sex and continuous age as fixed effects and family as random effect in the NTR-ACTION cohort.
The significance of the sex and age associations were corrected for multiple testing with a False Discovery Rate (FDR) of 5% for 86 metabolites setting the significance threshold to q ≤ 0.05. Notes: LCMS, liquid chromatography mass spectrometry; GCMS, gas chromatography mass spectrometry; NTR, Netherlands Twin Register.
Table S2. Results of thereplication mixed-effects models with sex and continuous age as fixed effects and family as random effect in the LUMC-Curium ACTION cohort.
The significance of the sex and age associations were corrected for multiple testing with a False Discovery Rate (FDR) of 5% for 79 metabolites setting the significance threshold to q ≤ 0.05. Notes: LCMS, liquid chromatography mass spectrometry; GCMS, gas chromatography mass spectrometry.
Table S3. Comparison of the saturated twin models in the NTR-ACTION cohort.
For each metabolite the base saturated model (Saturated_eqMVOZ) with equal means and variances across birth order and zygosity, including age and sex as covariates, was compared to a model without age as covariate (NoAgeCov), and a model without sex as covariate (NoSexCov) was compared to the base saturated model (Saturated_eqMVOZ) or model without age as covariate (NoAgeCov) depending on the sig…
Table S4. Monozygotic (MZ) and dizygotic (DZ) twin correlations of the LC-MS amines, GC-MS organic acids, and LC-MS steroids as calculated in the NTR-ACTION cohort.
Whether sex and/or age were included when calculating the twin correlations was decided based on the model comparison as included in Table S3, and is indicated in the column 'model', where 'Saturated_eqMVOZ_noCovs' indicates no covariates were included in the model, 'Saturated_eqMVOZ_wAgeCov' indicates only age is includes as covariate, and 'Saturated_eqMVOZ_wAgeSexCovs' indicates both sex and ag…
Table S5. Comparison of the saturated twin models against the ADE or ACE models in the NTR-ACTION cohort.
Whether sex and/or age were included as covariates was determined based on the saturated models (Table S3). Notes: A, additive genetic variance; D, dominant genetic variance; C, common environmental variance; E, unique environmental variance; LC-MS, liquid chromatography mass spectrometry; GC-MS, gas chromatography mass spectrometry; NTR, Netherlands Twin Register.
Table S6. Estimates of the standardized variance components of the ADE or ACE models for the LC-MS amines, GC-MS organic acids, and LC-MS steroids corrected for sex and/or age in the NTR-ACTION cohort.
For the ADE models we provide the estimates for the broad-sense heritability (h2), i.e., the sum of the additive (A) and dominant (D) genetic variance components. Whether sex and/or age were included as covariates was determined based on the saturated models (Table S3). For variance components we provide the lower (lb) and upper (ub) bounds of the 95% confidence intervals. Notes: A, additive gene…
Table S9. Results of the discovery mixed-effects models with sex and dichotomized age (Age<10 vs. Age≥10) as fixed effects and family as random effect in the NTR-ACTION cohort.
The significance of the sex and age associations were corrected for multiple testing with a False Discovery Rate (FDR) of 5% for 86 metabolites setting the significance threshold to q ≤ 0.05. Notes: LCMS, liquid chromatography mass spectrometry; GCMS, gas chromatography mass spectrometry; NTR, Netherlands Twin Register.
Table S10. Results of the sex-stratified discovery mixed-effect models with continuous age as fixed effect and family as random effect in the NTR-ACTION cohort.
The significance of the age associations were corrected seperately in males and females for multiple testing with a False Discovery Rate (FDR) of 5% for 86 metabolites setting the significance threshold to q ≤ 0.05. Notes: LCMS, liquid chromatography mass spectrometry; GCMS, gas chromatography mass spectrometry; NTR, Netherlands Twin Register.
Table S11. Results of the sex-stratified discovery mixed-effect models with dichotomized age (Age<10 vs. Age≥10) as fixed effect and family as random effect in the NTR-ACTION cohort.
The significance of the age associations were corrected seperately in males and females for multiple testing with a False Discovery Rate (FDR) of 5% for 86 metabolites setting the significance threshold to q ≤ 0.05. Notes: LCMS, liquid chromatography mass spectrometry; GCMS, gas chromatography mass spectrometry; NTR, Netherlands Twin Register.
Table S12. Results of the age-stratified (Age<10 vs. Age≥10) discovery mixed-effect models with sex as fixed effect and family as random effect in the NTR-ACTION cohort.
The significance of the sex associations were corrected seperately in younger (Age<10) and older ( Age≥10) children for multiple testing with a False Discovery Rate (FDR) of 5% for 86 metabolites setting the significance threshold to q ≤ 0.05. Notes: LCMS, liquid chromatography mass spectrometry; GCMS, gas chromatography mass spectrometry; NTR, Netherlands Twin Register.
Table S13. Results of thereplication mixed-effects models with sex and dichotomized age (Age<10 vs. Age≥10) as fixed effects and family as random effect in the LUMC-Curium ACTION cohort.
The significance of the sex and age associations were corrected for multiple testing with a False Discovery Rate (FDR) of 5% for 76 metabolites setting the significance threshold to q ≤ 0.05. Notes: LCMS, liquid chromatography mass spectrometry; GCMS, gas chromatography mass spectrometry.
Table S14. Results of the sex-stratified replication mixed-effect models with continuous age as fixed effect and family as random effect in theLUMC-Curium ACTION cohort.
The significance of the age associations were corrected seperately in males and females for multiple testing with a False Discovery Rate (FDR) of 5% for 73 metabolites in males and 67 metabolites in females setting the significance threshold to q ≤ 0.05. Notes: LCMS, liquid chromatography mass spectrometry; GCMS, gas chromatography mass spectrometry; NTR, Netherlands Twin Register.
Table S15. Results of the sex-stratified replication mixed-effect models with dichotomized age (Age<10 vs. Age≥10) as fixed effect and family as random effect in the LUMC-Curium ACTION cohort.
The significance of the age associations were corrected seperately in males and females for multiple testing with a False Discovery Rate (FDR) of 5% for 63 metabolites in males and 51 metabolites in females setting the significance threshold to q ≤ 0.05. Notes: LCMS, liquid chromatography mass spectrometry; GCMS, gas chromatography mass spectrometry; NTR, Netherlands Twin Register.
Table S16. Results of the age-stratified (Age<10 vs. Age≥10) replication mixed-effect models with sex as fixed effect and family as random effect in the LUMC-Curium ACTION cohort.
The significance of the sex associations were corrected seperately in younger (Age<10) and older ( Age≥10) children for multiple testing with a False Discovery Rate (FDR) of 5% for 11 metabolites in younger children and 13 metabolites in older children setting the significance threshold to q ≤ 0.05. Notes: LCMS, liquid chromatography mass spectrometry; GCMS, gas chromatography mass spectrometry; …

## Sheet: Table S1
		beta			se			df			t-value			p-value			q-value		R2		%R2
platform	metabolite	intercept	sex	age	intercept	sex	age	intercept	sex	age	intercept	sex	age	intercept	sex	age	sex	age	sex	age	sex	age
LCMS_amine	Cortisol	1.06896	-0.0993916	-0.106135	0.180907	0.0642042	0.0180757	653	639	639	5.9089	-1.54805	-5.8717	5.54607e-09	0.122105	6.9357e-09	0.289786	2.13025e-08	0.00987869	0.0112647	0.987869	1.12647
LCMS_amine	Cortisone	1.26868	-0.175095	-0.123095	0.18074	0.0642727	0.0180714	653	639	639	7.01934	-2.72425	-6.81159	5.60058e-12	0.006621	2.23204e-11	0.0284703	1.19972e-10	0.0306583	0.0151524	3.06583	1.51524
LCMS_amine	Cortisone sulfate	0.820509	-0.127231	-0.0785847	0.18245	0.0650981	0.0182219	653	639	639	4.49716	-1.95445	-4.31265	8.14978e-06	0.0510839	1.86824e-05	0.15149	3.03148e-05	0.0161877	0.00617555	1.61877	0.617555
LCMS_amine	beta-Cortolone	0.460973	0.0043639	-0.0480594	0.187823	0.0667117	0.0187265	653	639	639	2.45429	0.0654144	-2.56638	0.0143763	0.947865	0.0105032	0.982125	0.0120437	1.90436e-05	0.00230971	0.00190436	0.230971
LCMS_amine	alpha-Cortolone	0.780336	0.0134283	-0.0818939	0.183819	0.065413	0.0183699	653	639	639	4.24512	0.205285	-4.45804	2.5016e-05	0.837415	9.76905e-06	0.920313	1.61565e-05	0.00018032	0.00670661	0.018032	0.670661
LCMS_amine	alpha-beta-Cortol	1.11738	-0.0807357	-0.111883	0.182408	0.0647392	0.0181795	653	639	639	6.12574	-1.24709	-6.15436	1.55966e-09	0.212821	1.33094e-09	0.408063	4.57842e-09	0.00651826	0.0125178	0.651826	1.25178
LCMS_amine	Dehydroepiandrosterone sulfate	1.18021	-0.266584	-0.109383	0.174476	0.0626094	0.0174281	653	639	639	6.76433	-4.25789	-6.27623	2.97903e-11	2.37359e-05	6.40214e-10	0.000204128	2.62183e-09	0.071067	0.0119645	7.1067	1.19645
LCMS_amine	DihydroTestosterone glucuronide	0.848848	0.0908232	-0.0932948	0.183312	0.065024	0.0182827	653	639	639	4.63062	1.39676	-5.1029	4.40045e-06	0.16297	4.41671e-07	0.359369	9.73941e-07	0.00824886	0.00870391	0.824886	0.870391
LCMS_amine	Etiocholanolone glucuronide	0.55301	-0.00174955	-0.0574556	0.185277	0.0661229	0.018515	653	639	639	2.98478	-0.0264591	-3.10319	0.00294392	0.978899	0.00199896	0.999049	0.00256583	3.06094e-06	0.00330115	0.000306094	0.330115
LCMS_amine	Etiocholanolone sulfate	0.840124	0.0343336	-0.0891618	0.190188	0.066221	0.0190115	653	639	639	4.41733	0.518471	-4.68989	1.16961e-05	0.604309	3.34439e-06	0.787109	5.99203e-06	0.0011788	0.00794984	0.11788	0.794984
LCMS_amine	Citric acid	0.337135	-0.0503903	-0.0328867	0.193411	0.0672594	0.0193457	653	639	639	1.7431	-0.749192	-1.69995	0.0817864	0.454017	0.0896278	0.685008	0.0988204	0.00253918	0.00108153	0.253918	0.108153
LCMS_amine	Isocitrate	1.06979	-0.0351683	-0.110558	0.178082	0.0635742	0.0177411	653	639	639	6.00726	-0.553186	-6.23175	3.13439e-09	0.58033	8.37383e-10	0.787109	3.27341e-09	0.00123681	0.0122231	0.123681	1.22231
LCMS_amine	Cis-aconitic acid	0.851714	-0.0660961	-0.0852454	0.178293	0.0637051	0.0178269	653	639	639	4.77706	-1.03753	-4.78184	2.1983e-06	0.29988	2.1581e-06	0.515794	4.12437e-06	0.00436869	0.00726678	0.436869	0.726678
LCMS_amine	Succinic acid	1.06549	-0.0676659	-0.107724	0.17886	0.0640366	0.0178438	653	639	639	5.95713	-1.05667	-6.03706	4.19661e-09	0.291059	2.66147e-09	0.510839	8.80331e-09	0.00457867	0.0116044	0.457867	1.16044
LCMS_amine	Fumaric acid	0.979915	0.016447	-0.102883	0.17816	0.0638421	0.0177745	653	639	639	5.5002	0.257621	-5.78822	5.44992e-08	0.796783	1.11523e-08	0.889913	3.197e-08	0.000270505	0.0105848	0.0270505	1.05848
LCMS_amine	Glutaric acid	0.0810224	-0.070851	-0.005139	0.183053	0.0653921	0.0182674	653	639	639	0.442618	-1.08348	-0.281321	0.658189	0.279005	0.778556	0.499883	0.778556	0.00501986	2.64093e-05	0.501986	0.00264093
LCMS_amine	Methylmalonic acid	1.17897	-0.0496249	-0.119024	0.176298	0.0632127	0.0176327	653	639	639	6.68734	-0.785045	-6.7502	4.88502e-11	0.432718	3.31785e-11	0.673034	1.67844e-10	0.00246263	0.0141667	0.246263	1.41667
LCMS_amine	Adipic acid	0.583166	0.0358871	-0.0629553	0.176526	0.0631555	0.0175924	653	639	639	3.30356	0.568234	-3.57855	0.00100678	0.570076	0.000371671	0.787109	0.00050736	0.00128788	0.00396337	0.128788	0.396337
LCMS_amine	3-methyladipic acid	0.742179	-0.0311164	-0.075689	0.185755	0.0653205	0.0185728	653	639	639	3.99548	-0.476365	-4.07526	7.19149e-05	0.633977	5.17521e-05	0.801794	8.09214e-05	0.000968233	0.00572882	0.0968233	0.572882
LCMS_amine	Malic acid	1.06896	0.0209642	-0.112188	0.165036	0.0595765	0.0164668	653	639	639	6.47717	0.351887	-6.81299	1.83952e-10	0.725039	2.21184e-11	0.836871	1.19972e-10	0.000439498	0.0125862	0.0439498	1.25862
LCMS_amine	3-Hydroxypropionic acid	0.836459	-0.351854	-0.069231	0.185707	0.0658069	0.0185668	653	639	639	4.5042	-5.34676	-3.72875	7.89238e-06	1.24813e-07	0.000209519	1.78898e-06	0.000295388	0.123801	0.00479293	12.3801	0.479293
LCMS_amine	2-hydroxybutyric acid	0.359285	0.146829	-0.0450008	0.183268	0.0653361	0.0182723	653	639	639	1.96044	2.24728	-2.46279	0.050369	0.0249622	0.0140487	0.0851265	0.0158972	0.0215587	0.00202507	2.15587	0.202507
LCMS_amine	3-Hydroxybutyric acid	0.882642	-0.0075676	-0.0924152	0.179645	0.0642504	0.0178869	653	639	639	4.91324	-0.117783	-5.16663	1.13384e-06	0.906277	3.18989e-07	0.96222	7.21922e-07	5.72686e-05	0.00854058	0.00572686	0.854058
LCMS_amine	3-Hydroxyisobutyric acid	0.421132	0.439385	-0.0657874	0.176048	0.0625829	0.0175873	653	639	639	2.39215	7.02085	-3.74062	0.017032	5.65217e-12	0.000200066	4.86086e-10	0.000286761	0.193059	0.00432798	19.3059	0.432798
LCMS_amine	3-hydroxyisovaleric acid	0.968418	-0.191088	-0.0913876	0.180179	0.064466	0.0179773	653	639	639	5.37475	-2.96416	-5.0835	1.06857e-07	0.00314812	4.87311e-07	0.0169211	1.04772e-06	0.0365145	0.00835169	3.65145	0.835169
LCMS_amine	Glyceric acid	1.48141	-0.0925397	-0.149246	0.166663	0.0601899	0.01665	653	639	639	8.88864	-1.53746	-8.96377	5.98674e-18	0.124675	3.42814e-18	0.289786	4.21171e-17	0.0085636	0.0222745	0.85636	2.22745
LCMS_amine	O-Phosphoethanolamine	0.981105	-0.0123213	-0.1016	0.178559	0.064051	0.0178029	653	639	639	5.49456	-0.192367	-5.70694	5.61901e-08	0.847516	1.76115e-08	0.920313	4.88578e-08	0.000151815	0.0103226	0.0151815	1.03226
LCMS_steroid	Ethanolamine	-2.88806	0.302507	0.284752	0.168083	0.058794	0.0167874	653	639	639	-17.1823	5.1452	16.9622	7.12609e-55	3.5601e-07	1.47719e-53	4.37383e-06	1.27039e-51	0.0915105	0.0810836	9.15105	8.10836
LCMS_amine	Glycolic acid	0.842642	7.52092e-05	-0.087667	0.177025	0.0630721	0.0176725	653	639	639	4.76001	0.00119243	-4.96064	2.38551e-06	0.999049	9.01799e-07	0.999049	1.84654e-06	5.65643e-09	0.0076855	5.65643e-07	0.76855
LCMS_amine	Uracil	1.38921	-0.0796584	-0.1403	0.16826	0.0607667	0.0168052	653	639	639	8.25636	-1.31089	-8.34863	8.33257e-16	0.190366	4.28031e-16	0.380732	3.68106e-15	0.00634545	0.0196841	0.634545	1.96841
GCMS_organicacid	Alpha-aminobutyric acid	0.0576912	0.118563	-0.0130318	0.189481	0.0662286	0.018893	653	639	639	0.30447	1.79022	-0.689769	0.760867	0.0738925	0.49059	0.211825	0.502271	0.0140573	0.000169828	1.40573	0.0169828
LCMS_steroid	3-aminoisobutyric acid	-1.18379	0.109501	0.116972	0.190297	0.0671327	0.0189419	653	639	639	-6.22074	1.63111	6.17529	8.83831e-10	0.103359	1.17474e-09	0.26547	4.36505e-09	0.0119905	0.0136824	1.19905	1.36824
LCMS_steroid	Gamma-aminobutyric acid	-2.45752	0.339563	0.238038	0.177439	0.0621602	0.0177383	653	639	639	-13.8499	5.46271	13.4194	1.97063e-38	6.72413e-08	2.37256e-36	1.15655e-06	6.80133e-35	0.115303	0.0566622	11.5303	5.66622
GCMS_organicacid	Glutamic acid	0.479576	0.0386913	-0.0519749	0.188548	0.0660056	0.0188486	653	639	639	2.54352	0.586182	-2.7575	0.0112036	0.55796	0.00599097	0.786632	0.00715588	0.00149702	0.00270139	0.149702	0.270139
GCMS_organicacid	Glutamine	0.820543	-0.028357	-0.0845801	0.177937	0.0636069	0.0177906	653	639	639	4.61142	-0.445816	-4.75421	4.81298e-06	0.655881	2.46367e-06	0.814945	4.60599e-06	0.00080412	0.00715379	0.080412	0.715379
LCMS_amine	Pyroglutamic acid	0.958195	0.088425	-0.104176	0.175645	0.06307	0.0175322	653	639	639	5.45529	1.40201	-5.942	6.9458e-08	0.161397	4.62842e-09	0.359369	1.47424e-08	0.00781898	0.0108527	0.781898	1.08527
LCMS_amine	Tryptophan	1.5461	-0.0992856	-0.155533	0.169723	0.0611513	0.0169607	653	639	639	9.1096	-1.62361	-9.17021	9.99244e-19	0.104953	6.40126e-19	0.26547	9.17514e-18	0.00985762	0.0241906	0.985762	2.41906
LCMS_amine	5-Hydroxy-tryptophan	0.937015	0.0309906	-0.0990447	0.169985	0.0612776	0.0169626	653	639	639	5.51233	0.505741	-5.83902	5.10259e-08	0.613213	8.35866e-09	0.787109	2.47878e-08	0.000960417	0.00980984	0.0960417	0.980984
LCMS_amine	Serotonine	0.651842	-0.371398	-0.0492363	0.184453	0.0655584	0.0184099	653	639	639	3.53391	-5.66516	-2.67445	0.000438364	2.22259e-08	0.0076767	4.86595e-07	0.00904378	0.137937	0.00242422	13.7937	0.242422
LCMS_amine	Phenylalanine	0.838996	-0.0337844	-0.0857796	0.181721	0.0648209	0.0181277	653	639	639	4.61695	-0.521196	-4.73196	4.69054e-06	0.602411	2.73952e-06	0.787109	5.01274e-06	0.00114138	0.00735814	0.114138	0.735814
LCMS_amine	Tyrosine	1.23911	-0.253897	-0.116264	0.181341	0.0645165	0.0181047	653	639	639	6.83303	-3.93538	-6.42177	1.90866e-11	9.21744e-05	2.62973e-10	0.000660583	1.1903e-09	0.0644638	0.0135174	6.44638	1.35174
LCMS_amine	Norepinephrine	1.36871	-0.252592	-0.129446	0.178986	0.0638815	0.0178608	653	639	639	7.64703	-3.95406	-7.24747	7.38623e-14	8.54211e-05	1.22911e-12	0.000660583	8.13104e-12	0.0638026	0.0167562	6.38026	1.67562
LCMS_steroid	3-Methoxytyramine	0.600674	-0.0231268	-0.0610042	0.183748	0.0646425	0.0183747	653	639	639	3.26901	-0.357765	-3.32001	0.0011359	0.720638	0.000951352	0.836871	0.00125871	0.000534849	0.00372151	0.0534849	0.372151
LCMS_steroid	3-Methoxytyrosine	0.769863	0.0278574	-0.0812757	0.181054	0.0639627	0.0180997	653	639	639	4.25212	0.435526	-4.49045	2.42677e-05	0.663328	8.43305e-06	0.814945	1.42204e-05	0.000776037	0.00660574	0.0776037	0.660574
LCMS_amine	Homovanillic acid	0.199075	0.0481502	-0.0236605	0.19418	0.0666134	0.0194032	653	639	639	1.02521	0.72283	-1.21941	0.305646	0.470049	0.223139	0.696969	0.234024	0.00231844	0.000559819	0.231844	0.0559819
LCMS_amine	Serine	0.927723	-0.369583	-0.0781122	0.185721	0.0652756	0.0185551	653	639	639	4.99526	-5.66189	-4.20975	7.55156e-07	2.26323e-08	2.92332e-05	4.86595e-07	4.65565e-05	0.136592	0.00610152	13.6592	0.610152
GCMS_organicacid	O-Acetyl-serine	2.12311	0.000437027	-0.220605	0.159835	0.057243	0.0159951	653	639	639	13.2831	0.00763458	-13.7921	8.19599e-36	0.993911	4.55801e-38	0.999049	1.95995e-36	1.90992e-07	0.0486668	1.90992e-05	4.86668
LCMS_amine	Valine	1.02101	-0.315881	-0.0905111	0.184196	0.0651397	0.0183845	653	639	639	5.54305	-4.84929	-4.92322	4.31696e-08	1.55786e-06	1.08496e-06	1.67469e-05	2.16993e-06	0.0997808	0.00819225	9.97808	0.819225
LCMS_amine	Threonine	1.91642	-0.0476647	-0.196692	0.164024	0.0592774	0.0163807	653	639	639	11.6838	-0.804095	-12.0076	8.99703e-29	0.421641	4.28534e-30	0.671502	7.37078e-29	0.00227192	0.0386878	0.227192	3.86878
LCMS_amine	Lysine	1.11723	0.0632175	-0.119242	0.193401	0.0668271	0.0193285	653	639	639	5.77678	0.945986	-6.16921	1.17872e-08	0.344513	1.21815e-09	0.569772	4.36505e-09	0.00399645	0.0142185	0.399645	1.42185
LCMS_amine	Histidine	1.41991	-0.0864117	-0.143253	0.180559	0.0634776	0.0180277	653	639	639	7.86397	-1.36129	-7.94627	1.54382e-14	0.1739	8.70916e-15	0.364767	6.80898e-14	0.00746699	0.0205214	0.746699	2.05214
GCMS_organicacid	Asparagine	0.58468	0.16074	-0.0687172	0.187183	0.0659589	0.0186894	653	639	639	3.12358	2.43697	-3.6768	0.00186572	0.0150826	0.000256042	0.0563958	0.000355155	0.0258374	0.00472205	2.58374	0.472205
GCMS_organicacid	Aspartic acid	0.643512	0.108753	-0.072457	0.18468	0.0652118	0.0184493	653	639	639	3.48448	1.66769	-3.92735	0.00052608	0.0958678	9.52306e-05	0.257645	0.000141204	0.0118272	0.00525002	1.18272	0.525002
GCMS_organicacid	Alanine	0.548261	0.108109	-0.0625269	0.1813	0.0645244	0.0180876	653	639	639	3.02404	1.67548	-3.45689	0.00259205	0.0943296	0.000582698	0.257645	0.000783	0.0116876	0.00390961	1.16876	0.390961
LCMS_amine	Beta-Alanine	0.411253	0.17742	-0.0516168	0.181388	0.0647809	0.018095	653	639	639	2.26726	2.73877	-2.85254	0.0237004	0.00633885	0.00447737	0.0284703	0.00558049	0.0314779	0.00266429	3.14779	0.266429
LCMS_amine	Taurine	0.756138	-0.179241	-0.0700798	0.182088	0.0651043	0.0181498	653	639	639	4.1526	-2.75314	-3.86118	3.72353e-05	0.00607043	0.000124325	0.0284703	0.000181219	0.0321274	0.00491117	3.21274	0.491117
GCMS_organicacid	Glycine	0.873732	0.0476212	-0.0932226	0.170686	0.0613968	0.0170453	653	639	639	5.11895	0.77563	-5.4691	4.04667e-07	0.438254	6.49663e-08	0.673034	1.69306e-07	0.00226778	0.00869045	0.226778	0.869045
LCMS_steroid	Cysteine	-2.01403	-0.22611	0.220324	0.181474	0.062553	0.0181587	653	639	639	-11.0982	-3.6147	12.1332	2.44869e-26	0.00032437	1.23583e-30	0.00214583	2.65704e-29	0.0511258	0.0485425	5.11258	4.85425
LCMS_steroid	Cystathionine	0.851132	0.0844995	-0.0928288	0.176844	0.0632232	0.0176369	653	639	639	4.81289	1.33653	-5.26333	1.84973e-06	0.181853	1.93414e-07	0.372365	4.49557e-07	0.00714017	0.00861719	0.714017	0.861719
GCMS_organicacid	Homocysteine	0.965254	0.0271763	-0.100194	0.184774	0.0649916	0.0184338	653	639	639	5.22396	0.418152	-5.43535	2.35844e-07	0.675977	7.78873e-08	0.818788	1.97009e-07	0.000738554	0.0100389	0.0738554	1.00389
GCMS_organicacid	Glutathione	0.0565872	0.291309	-0.0204632	0.184127	0.0651573	0.0183518	653	639	639	0.307326	4.47085	-1.11505	0.758693	9.21843e-06	0.265248	8.80872e-05	0.274836	0.0848607	0.000418741	8.48607	0.0418741
LCMS_amine	Homoserine	0.776605	-0.0334663	-0.0791487	0.175529	0.0630449	0.0175217	653	639	639	4.42436	-0.530833	-4.51717	1.13325e-05	0.595719	7.46522e-06	0.787109	1.28402e-05	0.00111999	0.00626452	0.111999	0.626452
LCMS_amine	Leucine	0.928836	0.0226795	-0.0977474	0.184326	0.0656419	0.0184028	653	639	639	5.03909	0.345504	-5.31154	6.06274e-07	0.729829	1.50273e-07	0.836871	3.58985e-07	0.00051436	0.00955455	0.051436	0.955455
GCMS_organicacid	Isoleucine	-0.359593	0.139097	0.0302249	0.185368	0.0654597	0.0185018	653	639	639	-1.93989	2.12493	1.63362	0.0528237	0.0339759	0.102832	0.104355	0.111943	0.019348	0.000913544	1.9348	0.0913544
LCMS_amine	Methionine	1.01652	0.147586	-0.112536	0.177023	0.0635877	0.0176347	653	639	639	5.74231	2.32098	-6.38148	1.43156e-08	0.0206016	3.36997e-10	0.0738224	1.44909e-09	0.0217816	0.0126643	2.17816	1.26643
GCMS_organicacid	Proline	1.46721	-0.193135	-0.142759	0.167811	0.0604051	0.0167479	653	639	639	8.74325	-3.19732	-8.52401	1.90919e-17	0.00145556	1.11027e-16	0.00834523	1.19354e-15	0.037301	0.0203803	3.7301	2.03803
GCMS_organicacid	Arginine	0.7476	0.160299	-0.0857131	0.183539	0.0646409	0.0183392	653	639	639	4.07325	2.47984	-4.67377	5.20603e-05	0.0134008	3.60861e-06	0.0523848	6.33348e-06	0.0256958	0.00734673	2.56958	0.734673
LCMS_amine	Ornithine	1.2128	-0.018509	-0.125463	0.175516	0.0627536	0.0175216	653	639	639	6.90988	-0.294948	-7.16048	1.1548e-11	0.76813	2.21809e-12	0.869199	1.36254e-11	0.000342584	0.015741	0.0342584	1.5741
LCMS_amine	Putrescine	1.32243	-0.044701	-0.13541	0.175956	0.0629896	0.0175513	653	639	639	7.51571	-0.709657	-7.71508	1.87274e-13	0.478176	4.66309e-14	0.697002	3.34188e-13	0.00199818	0.0183359	0.199818	1.83359
LCMS_steroid	Citrulline	0.372218	0.229879	-0.0501374	0.180952	0.0649602	0.0180803	653	639	639	2.057	3.53877	-2.77304	0.0400829	0.00043116	0.00571547	0.00264856	0.00692297	0.0528443	0.00251376	5.28443	0.251376
LCMS_amine	ADMA	0.571924	-0.0254516	-0.0588097	0.182371	0.065226	0.0181806	653	639	639	3.13604	-0.390206	-3.23475	0.00178934	0.696514	0.00128028	0.831947	0.00166824	0.000647784	0.00345858	0.0647784	0.345858
LCMS_amine	SDMA	0.0219823	0.148544	-0.00937308	0.187992	0.066451	0.0187585	653	639	639	0.116932	2.2354	-0.499671	0.90695	0.0257359	0.617479	0.0851265	0.624743	0.0220654	8.78547e-05	2.20654	0.00878547
LCMS_steroid	3-Methylhistidine	0.380003	0.0815854	-0.0434455	0.187137	0.0658381	0.0186825	653	639	639	2.03061	1.23918	-2.32547	0.042699	0.215733	0.0203592	0.408063	0.0227389	0.00665617	0.00188751	0.665617	0.188751
LCMS_amine	N6-N6-N6-Trimethyl-lysine	1.362	0.0578249	-0.14435	0.172534	0.0620498	0.0172096	653	639	639	7.89413	0.931912	-8.38774	1.23849e-14	0.351734	3.17402e-16	0.570738	3.03295e-15	0.00334372	0.0208368	0.334372	2.08368
LCMS_amine	S-Methylcysteine	0.55148	-0.0779298	-0.053752	0.183528	0.0658175	0.0182962	653	639	639	3.00488	-1.18403	-2.93787	0.00275868	0.236842	0.00342382	0.433371	0.00433013	0.00607305	0.00288927	0.607305	0.288927
GCMS_organicacid	Kynurenine	1.19221	-0.0798369	-0.119629	0.184624	0.0647836	0.0184095	653	639	639	6.45747	-1.23236	-6.49819	2.07917e-10	0.218266	1.637e-10	0.408063	7.8212e-10	0.00637393	0.014311	0.637393	1.4311
GCMS_organicacid	Hydroxylysine	0.228954	0.0425312	-0.026187	0.192382	0.0671905	0.0192117	653	639	639	1.1901	0.632994	-1.36307	0.234438	0.526964	0.17334	0.755315	0.18404	0.0018089	0.000685758	0.18089	0.0685758
GCMS_organicacid	4-hydroxy-proline	0.655901	0.101804	-0.0732271	0.184403	0.0654748	0.0184377	653	639	639	3.55689	1.55486	-3.97159	0.000402423	0.120475	7.95144e-05	0.289786	0.000122111	0.0103641	0.0053622	1.03641	0.53622
GCMS_organicacid	2-aminoadipic acid	0.440842	0.144872	-0.0531971	0.187694	0.0667495	0.0187483	653	639	639	2.34872	2.17038	-2.83743	0.0191352	0.0303456	0.00469207	0.0966562	0.00576454	0.0209879	0.00282993	2.09879	0.282993
GCMS_organicacid	Homocitrulline	0.7452	0.185267	-0.0868328	0.180568	0.0643806	0.018013	653	639	639	4.12698	2.87768	-4.82056	4.15166e-05	0.00413989	1.79071e-06	0.020943	3.50002e-06	0.0343238	0.00753993	3.43238	0.753993
LCMS_amine	Methionine sulfoxide	0.923602	0.0866429	-0.100482	0.177545	0.0635611	0.0177332	653	639	639	5.20208	1.36314	-5.66633	2.64125e-07	0.173317	2.2082e-08	0.364767	5.93454e-08	0.007507	0.0100966	0.7507	1.00966
LCMS_amine	Methionine sulfone	1.07717	-0.364255	-0.0936929	0.175791	0.0632899	0.0175527	653	639	639	6.12756	-5.75533	-5.33781	1.54287e-09	1.34255e-08	1.30853e-07	4.86595e-07	3.21524e-07	0.132682	0.00877836	13.2682	0.877836
GCMS_organicacid	Glycylglycine	0.66812	-0.0114151	-0.0690002	0.175672	0.0629248	0.0175482	653	639	639	3.80322	-0.181408	-3.93203	0.000156221	0.856105	9.34386e-05	0.920313	0.000140978	0.000130303	0.00476103	0.0130303	0.476103
GCMS_organicacid	Glycylproline	0.915154	0.00620666	-0.0958582	0.188957	0.0662914	0.0188995	653	639	639	4.84318	0.093627	-5.07201	1.59713e-06	0.925435	5.16488e-07	0.970578	1.08336e-06	3.85227e-05	0.0091888	0.00385227	0.91888
LCMS_steroid	Anserine	0.180793	0.169603	-0.0268561	0.185109	0.0660397	0.0184752	653	639	639	0.976682	2.5682	-1.45363	0.329088	0.0104489	0.14654	0.0427909	0.15753	0.0287652	0.00072125	2.87652	0.072125
LCMS_amine	Sarcosine	0.499543	-0.0645335	-0.0491932	0.189891	0.0670094	0.0189271	653	639	639	2.63068	-0.963051	-2.59909	0.00872233	0.335886	0.00956301	0.566397	0.0111138	0.00416457	0.00241998	0.416457	0.241998

## Sheet: Table S2
		beta			se			df			t-value			p-value			q-value		R2		%R2
platform	metabolite	intercept	sex	age	intercept	sex	age	intercept	sex	age	intercept	sex	age	intercept	sex	age	sex	age	sex	age	sex	age
LCMS_steroid	Cortisol	1.64515	-0.397316	-0.151864	0.42942	0.165611	0.0408541	168	8	8	3.83109	-2.3991	-3.71724	0.000179954	0.0432375	0.0058947	0.356723	0.0332629	0.15786	0.0230628	15.786	2.30628
LCMS_steroid	Cortisone	1.63494	-0.276873	-0.155015	0.42085	0.160864	0.0399597	168	8	8	3.88486	-1.72116	-3.87927	0.000147047	0.123529	0.00467958	0.460818	0.0284375	0.0766585	0.0240296	7.66585	2.40296
LCMS_steroid	Cortisone sulfate	0.904884	-0.363145	-0.0801882	0.426661	0.162376	0.0404787	168	8	8	2.12085	-2.23645	-1.981	0.0354018	0.0557332	0.0829206	0.400265	0.125976	0.131874	0.00643015	13.1874	0.643015
LCMS_steroid	beta-Cortolone	1.25476	-0.157474	-0.120305	0.424903	0.161668	0.0403102	168	8	8	2.95305	-0.974058	-2.98447	0.00359755	0.358556	0.0174807	0.734156	0.0493206	0.024798	0.0144732	2.4798	1.44732
LCMS_steroid	alpha-Cortolone	1.64521	-0.242414	-0.155578	0.382984	0.142933	0.0362042	168	8	8	4.29577	-1.69599	-4.29722	2.93856e-05	0.128329	0.0026256	0.460818	0.0172852	0.0587643	0.0242044	5.87643	2.42044
LCMS_steroid	alpha-beta-Cortol	1.71874	0.0724143	-0.172009	0.414247	0.158044	0.0393189	168	8	8	4.14906	0.45819	-4.37471	5.29251e-05	0.659006	0.0023655	0.890096	0.0169886	0.00524384	0.0295869	0.524384	2.95869
LCMS_steroid	Dehydroepiandrosterone sulfate	-2.21043	-0.301051	0.22432	0.406362	0.156629	0.0386548	168	8	8	-5.43956	-1.92207	5.80316	1.85961e-07	0.0908258	0.000403706	0.460818	0.00988335	0.0906317	0.0503195	9.06317	5.03195
LCMS_steroid	DihydroTestosterone glucuronide	-1.88665	0.0110161	0.183759	0.425404	0.163178	0.040421	168	8	8	-4.43496	0.0675099	4.54612	1.65909e-05	0.947833	0.00188395	0.983757	0.0165369	0.000121355	0.0337673	0.0121355	3.37673
LCMS_steroid	Etiocholanolone glucuronide	-3.47567	0.273898	0.333259	0.354715	0.135431	0.0336729	168	8	8	-9.79848	2.02242	9.89694	3.26411e-18	0.0777666	9.17028e-06	0.460818	0.000724452	0.0750199	0.111061	7.50199	11.1061
LCMS_steroid	Etiocholanolone sulfate	-2.34227	0.457409	0.217799	0.39948	0.152755	0.0379335	168	8	8	-5.86329	2.99439	5.74159	2.34476e-08	0.0172183	0.000433153	0.226707	0.00988335	0.209223	0.0474364	20.9223	4.74364
GCMS_organicacid	Citric acid	0.992689	-0.083448	-0.0957565	0.437749	0.167637	0.0415797	168	8	8	2.26771	-0.49779	-2.30296	0.0246208	0.632025	0.050238	0.890096	0.0902001	0.00696357	0.00916931	0.696357	0.916931
GCMS_organicacid	Isocitrate	0.318519	0.0669433	-0.0329239	0.450277	0.174013	0.0428616	168	8	8	0.707384	0.384703	-0.768146	0.480308	0.710483	0.464469	0.890096	0.516803	0.0044814	0.00108399	0.44814	0.108399
GCMS_organicacid	Cis-aconitic acid	-0.198932	0.0794783	0.0175692	0.450898	0.174253	0.0429207	168	8	8	-0.441192	0.456109	0.409341	0.659642	0.660439	0.69303	0.890096	0.729991	0.00631679	0.000308676	0.631679	0.0308676
GCMS_organicacid	Succinic acid	2.10746	-0.377019	-0.196764	0.415483	0.158993	0.0394588	168	8	8	5.07233	-2.3713	-4.98657	1.03138e-06	0.0451548	0.00107065	0.356723	0.0140969	0.142143	0.0387162	14.2143	3.87162
GCMS_organicacid	Fumaric acid	1.30252	-0.126934	-0.12599	0.424355	0.161701	0.0402691	168	8	8	3.06941	-0.784996	-3.1287	0.00250156	0.455072	0.0140429	0.764908	0.0493206	0.0161123	0.0158734	1.61123	1.58734
GCMS_organicacid	Glutaric acid	1.82551	-0.123706	-0.17437	0.414438	0.157062	0.0392899	168	8	8	4.40478	-0.787627	-4.43803	1.88006e-05	0.453616	0.00217364	0.764908	0.0169886	0.0153032	0.0304048	1.53032	3.04048
GCMS_organicacid	Adipic acid	0.39529	-0.00645825	-0.0386495	0.450282	0.174015	0.042862	168	8	8	0.877872	-0.0371133	-0.901719	0.381267	0.971304	0.393543	0.983757	0.457205	4.1709e-05	0.00149378	0.0041709	0.149378
GCMS_organicacid	3-methyladipic acid	0.970597	0.175168	-0.0996149	0.442192	0.170888	0.0420919	168	8	8	2.19497	1.02505	-2.36661	0.0295375	0.335335	0.0454868	0.734156	0.0876453	0.0306839	0.00992314	3.06839	0.992314
GCMS_organicacid	Malic acid	0.837761	-0.324809	-0.0735449	0.438765	0.168239	0.0416871	168	8	8	1.90936	-1.93064	-1.76421	0.0579199	0.0896317	0.115702	0.460818	0.160359	0.105501	0.00540886	10.5501	0.540886
GCMS_organicacid	2-hydroxybutyric acid	0.800221	-0.177518	-0.0741829	0.446629	0.172603	0.0425143	168	8	8	1.79169	-1.02848	-1.74489	0.0749825	0.333815	0.119155	0.734156	0.162297	0.0315127	0.0055031	3.15127	0.55031
GCMS_organicacid	3-Hydroxybutyric acid	0.156923	-0.264253	-0.0091963	0.446542	0.171892	0.0424634	168	8	8	0.351417	-1.53732	-0.21657	0.725716	0.162772	0.833964	0.553744	0.844656	0.0698296	8.4572e-05	6.98296	0.0084572
GCMS_organicacid	3-Hydroxyisobutyric acid	0.875385	-0.0607963	-0.0844389	0.444754	0.171208	0.0422935	168	8	8	1.96825	-0.355103	-1.9965	0.0506853	0.731693	0.0809544	0.890096	0.125976	0.00369619	0.00712992	0.369619	0.712992
GCMS_organicacid	3-hydroxyisovaleric acid	0.341612	-0.118501	-0.0306141	0.450217	0.17399	0.0428558	168	8	8	0.758772	-0.681079	-0.71435	0.449052	0.515048	0.495323	0.789709	0.543479	0.0140424	0.000937222	1.40424	0.0937222
GCMS_organicacid	Glyceric acid	1.51091	0.0664167	-0.149287	0.432508	0.166062	0.0411044	168	8	8	3.49337	0.399953	-3.63189	0.000609769	0.699658	0.00666675	0.890096	0.0351116	0.00441118	0.0222866	0.441118	2.22866
LCMS_amine	O-Phosphoethanolamine	1.29469	-0.0707304	-0.125925	0.419853	0.159604	0.0398248	168	8	8	3.08367	-0.443163	-3.16197	0.00239083	0.669387	0.0133553	0.890096	0.0493206	0.00500279	0.015857	0.500279	1.5857
LCMS_amine	Ethanolamine	0.661575	0.0608319	-0.0664537	0.447872	0.173083	0.0426326	168	8	8	1.47715	0.35146	-1.55875	0.141507	0.734321	0.157673	0.890096	0.207603	0.00370052	0.00441609	0.370052	0.441609
GCMS_organicacid	Uracil	1.43457	-0.162713	-0.137662	0.426963	0.162804	0.0405216	168	8	8	3.35993	-0.999439	-3.39726	0.000964902	0.346849	0.00939843	0.734156	0.0437767	0.0264754	0.018951	2.64754	1.8951
LCMS_amine	Alpha-aminobutyric acid	1.41479	-0.296071	-0.131595	0.436774	0.168794	0.0415762	168	8	8	3.23919	-1.75403	-3.16515	0.00144483	0.11751	0.0132915	0.460818	0.0493206	0.0876578	0.0173171	8.76578	1.73171
LCMS_amine	3-aminoisobutyric acid	0.974565	0.290571	-0.101331	0.433435	0.166082	0.0411749	168	8	8	2.24847	1.74956	-2.46099	0.0258464	0.118311	0.0392582	0.460818	0.079523	0.0844318	0.0102679	8.44318	1.02679
LCMS_amine	Gamma-aminobutyric acid	1.26554	0.136422	-0.128058	0.432539	0.16599	0.0411029	168	8	8	2.92583	0.821871	-3.11555	0.00391069	0.434959	0.0143248	0.763595	0.0493206	0.0186111	0.0163988	1.86111	1.63988
LCMS_amine	Glutamic acid	0.772857	0.00884597	-0.0760961	0.447194	0.172821	0.0425681	168	8	8	1.72824	0.0511856	-1.78763	0.0857834	0.960433	0.111642	0.983757	0.157496	7.82511e-05	0.00579061	0.00782511	0.579061
LCMS_amine	Glutamine	1.48213	-0.175672	-0.141177	0.436764	0.168791	0.0415753	168	8	8	3.39343	-1.04077	-3.39569	0.000860987	0.328412	0.00942031	0.734156	0.0437767	0.0308607	0.0199309	3.08607	1.99309
GCMS_organicacid	Pyroglutamic acid	1.31063	-0.0934265	-0.12637	0.440051	0.170061	0.0418881	168	8	8	2.97837	-0.549371	-3.01684	0.00332702	0.597748	0.0166392	0.858583	0.0493206	0.0087285	0.0159694	0.87285	1.59694
LCMS_amine	Tryptophan	1.03269	-0.590593	-0.0868107	0.432875	0.167288	0.041205	168	8	8	2.38565	-3.5304	-2.1068	0.0181619	0.00772745	0.0682122	0.176071	0.114655	0.3488	0.0075361	34.88	0.75361
LCMS_amine	5-Hydroxy-tryptophan	1.9789	0.0209006	-0.194801	0.423527	0.163675	0.0403152	168	8	8	4.67243	0.127696	-4.83194	6.07396e-06	0.901541	0.00130141	0.949624	0.0146057	0.000436834	0.0379473	0.0436834	3.79473
LCMS_amine	Serotonine	1.90377	0.143645	-0.190454	0.422819	0.163402	0.0402478	168	8	8	4.50256	0.879092	-4.73203	1.25105e-05	0.404982	0.00147906	0.744036	0.0146057	0.0206339	0.0362727	2.06339	3.62727
LCMS_amine	Phenylalanine	1.09035	-0.410083	-0.0969254	0.439006	0.169645	0.0417879	168	8	8	2.48368	-2.4173	-2.31946	0.0139841	0.042027	0.0489605	0.356723	0.0899506	0.168168	0.00939453	16.8168	0.939453
LCMS_amine	Tyrosine	1.20563	-0.572773	-0.10423	0.431722	0.166842	0.0410953	168	8	8	2.79261	-3.43303	-2.53629	0.00583521	0.00891498	0.0349117	0.176071	0.0766117	0.328069	0.0108638	32.8069	1.08638
LCMS_amine	Norepinephrine	0.00450427	-0.326287	0.00743016	0.445264	0.171551	0.0423509	168	8	8	0.0101159	-1.90198	0.175443	0.991941	0.0936815	0.865091	0.460818	0.865091	0.106463	5.52072e-05	10.6463	0.00552072
LCMS_amine	3-Methoxytyramine	0.889774	0.17406	-0.0916526	0.443367	0.171343	0.0422038	168	8	8	2.00686	1.01586	-2.17167	0.0463688	0.33943	0.0616582	0.734156	0.105891	0.030297	0.00840019	3.0297	0.840019
LCMS_amine	3-Methoxytyrosine	2.34397	-0.387602	-0.22056	0.412534	0.159427	0.0392688	168	8	8	5.68189	-2.43122	-5.61669	5.758e-08	0.0411238	0.000500423	0.356723	0.00988335	0.150235	0.0486469	15.0235	4.86469
GCMS_organicacid	Homovanillic acid	2.06143	0.163065	-0.206412	0.417464	0.161332	0.0397381	168	8	8	4.93799	1.01074	-5.19432	1.89192e-06	0.341729	0.000828124	0.734156	0.0130844	0.0265903	0.0426061	2.65903	4.26061
LCMS_amine	Serine	1.11056	-0.0441744	-0.107943	0.443156	0.171261	0.0421837	168	8	8	2.50603	-0.257937	-2.55888	0.0131606	0.802967	0.0337058	0.920012	0.0766117	0.00195138	0.0116517	0.195138	1.16517
LCMS_amine	O-Acetyl-serine	1.21834	0.156262	-0.123471	0.438541	0.169477	0.0417444	168	8	8	2.77817	0.92202	-2.95779	0.00608882	0.383482	0.0182075	0.738904	0.0494086	0.0244177	0.0152452	2.44177	1.52452
LCMS_amine	Valine	1.26625	-0.0437892	-0.123238	0.440638	0.170288	0.041944	168	8	8	2.87368	-0.257148	-2.93815	0.00458156	0.803555	0.0187628	0.920012	0.0494086	0.0019175	0.0151875	0.19175	1.51875
LCMS_amine	Threonine	1.04374	-0.241161	-0.0965205	0.443177	0.171269	0.0421857	168	8	8	2.35513	-1.40808	-2.28799	0.0196707	0.19676	0.0514259	0.621761	0.0902811	0.0581586	0.00931621	5.81586	0.931621
LCMS_amine	Lysine	1.04249	-0.146933	-0.0987235	0.444085	0.17162	0.0422721	168	8	8	2.34751	-0.856153	-2.33543	0.0200646	0.416818	0.0477552	0.748378	0.0898252	0.0215892	0.00974633	2.15892	0.974633
LCMS_amine	Histidine	0.71216	-0.640758	-0.0541037	0.432779	0.167251	0.041196	168	8	8	1.64555	-3.83112	-1.31333	0.101726	0.00500994	0.225488	0.176071	0.274055	0.410571	0.00292721	41.0571	0.292721
LCMS_amine	Asparagine	0.738424	-0.312398	-0.0647867	0.445001	0.171974	0.0423593	168	8	8	1.65938	-1.81654	-1.52945	0.0989058	0.106816	0.164679	0.460818	0.213273	0.0975922	0.00419731	9.75922	0.419731
LCMS_amine	Aspartic acid	1.22978	-0.16137	-0.116755	0.441284	0.170537	0.0420055	168	8	8	2.78682	-0.946243	-2.77951	0.00593569	0.371725	0.0239427	0.734156	0.0591085	0.0260402	0.0136316	2.60402	1.36316
LCMS_amine	Alanine	0.484619	0.0284224	-0.0482777	0.448686	0.172977	0.042683	168	8	8	1.08008	0.164313	-1.13108	0.281653	0.87356	0.290788	0.949624	0.348065	0.000807831	0.00233074	0.0807831	0.233074
LCMS_amine	Beta-Alanine	0.724157	-0.0936282	-0.0698137	0.409111	0.153327	0.0387065	168	8	8	1.77008	-0.610642	-1.80367	0.0785282	0.558382	0.10894	0.816892	0.156478	0.00876624	0.00487395	0.876624	0.487395
LCMS_amine	Glycine	0.425	0.0468902	-0.0430688	0.448307	0.172661	0.0426365	168	8	8	0.948011	0.271574	-1.01014	0.344486	0.792826	0.342002	0.920012	0.403256	0.00219869	0.00185492	0.219869	0.185492
LCMS_amine	Cysteine	0.836293	0.119092	-0.0852487	0.443895	0.171098	0.0422253	168	8	8	1.88399	0.69605	-2.0189	0.0612942	0.506112	0.0781913	0.789709	0.125976	0.014183	0.00726735	1.4183	0.726735
LCMS_amine	Glutathione	1.305	-0.0674239	-0.126727	0.438677	0.169007	0.0417241	168	8	8	2.97486	-0.398941	-3.03727	0.00336342	0.700374	0.0161301	0.890096	0.0493206	0.00454599	0.0160598	0.454599	1.60598
LCMS_amine	Homoserine	0.887842	-0.116059	-0.0843022	0.446122	0.172407	0.0424661	168	8	8	1.99013	-0.67317	-1.98517	0.0481986	0.519808	0.0823871	0.789709	0.125976	0.0134698	0.00710687	1.34698	0.710687
LCMS_amine	Leucine	1.06901	-0.107835	-0.102292	0.443855	0.171531	0.0422502	168	8	8	2.40847	-0.628661	-2.4211	0.0171014	0.547097	0.0417781	0.815484	0.0825117	0.0116284	0.0104637	1.16284	1.04637
LCMS_amine	Isoleucine	0.605335	0.0238842	-0.0600202	0.448695	0.173401	0.042711	168	8	8	1.3491	0.137739	-1.40527	0.17912	0.89385	0.197565	0.949624	0.247741	0.000570454	0.00360243	0.0570454	0.360243
LCMS_amine	Methionine	1.27307	0.00322759	-0.125068	0.440143	0.170097	0.0418969	168	8	8	2.8924	0.0189751	-2.98513	0.00432944	0.985326	0.0174632	0.985326	0.0493206	1.04174e-05	0.0156419	0.00104174	1.56419
LCMS_amine	Proline	1.04959	0.163956	-0.107094	0.44124	0.17052	0.0420013	168	8	8	2.37873	0.961503	-2.54977	0.0184949	0.364456	0.034187	0.734156	0.0766117	0.0268815	0.011469	2.68815	1.1469
LCMS_amine	Arginine	1.27669	0.057497	-0.126762	0.439392	0.169806	0.0418254	168	8	8	2.90558	0.338603	-3.03075	0.00415968	0.743624	0.0162908	0.890096	0.0493206	0.0033059	0.0160687	0.33059	1.60687
LCMS_amine	Ornithine	1.31652	0.166348	-0.133359	0.436425	0.16866	0.041543	168	8	8	3.01659	0.986297	-3.21015	0.00295393	0.352874	0.0124216	0.734156	0.0493206	0.0276718	0.0177846	2.76718	1.77846
LCMS_amine	Putrescine	-0.106518	0.844238	-0.0103795	0.419256	0.162025	0.0399087	168	8	8	-0.254064	5.21056	-0.260081	0.799757	0.000811876	0.80137	0.0641382	0.833003	0.712738	0.000107734	71.2738	0.0107734
LCMS_amine	Citrulline	1.11085	-0.165441	-0.104978	0.443042	0.171217	0.0421728	168	8	8	2.50732	-0.966266	-2.48923	0.0131145	0.362209	0.0375675	0.734156	0.078101	0.0273707	0.0110203	2.73707	1.10203
LCMS_amine	ADMA	1.21347	0.255182	-0.125434	0.435836	0.168432	0.0414869	168	8	8	2.78423	1.51505	-3.02347	0.00598114	0.168226	0.0164722	0.553744	0.0493206	0.065118	0.0157338	6.5118	1.57338
LCMS_amine	SDMA	1.03779	0.122397	-0.10491	0.442296	0.170929	0.0421018	168	8	8	2.34638	0.716073	-2.49181	0.0201234	0.494315	0.0374165	0.789709	0.078101	0.0149811	0.0110061	1.49811	1.10061
LCMS_amine	N6-N6-N6-Trimethyl-lysine	0.330276	0.118595	-0.035353	0.449665	0.173776	0.0428033	168	8	8	0.734492	0.68246	-0.825942	0.463673	0.51422	0.432777	0.789709	0.488419	0.0140649	0.00124984	1.40649	0.124984
LCMS_amine	S-Methylcysteine	0.111453	-0.0261653	-0.0102964	0.451235	0.174383	0.0429527	168	8	8	0.246995	-0.150045	-0.239716	0.805213	0.884443	0.816578	0.949624	0.837788	0.000684622	0.000106017	0.0684622	0.0106017
LCMS_amine	Kynurenine	0.767892	-0.51537	-0.06267	0.43837	0.169411	0.0417282	168	8	8	1.7517	-3.04212	-1.50186	0.0816509	0.0160116	0.171531	0.226707	0.218564	0.265606	0.00392753	26.5606	0.392753
LCMS_amine	Hydroxylysine	0.609769	-0.034054	-0.0590255	0.448899	0.17348	0.0427304	168	8	8	1.35836	-0.196299	-1.38135	0.176169	0.849271	0.204524	0.944964	0.25246	0.00115967	0.00348401	0.115967	0.348401
LCMS_amine	4-hydroxy-proline	0.712014	0.0352293	-0.0707738	0.447623	0.172987	0.0426089	168	8	8	1.59066	0.203653	-1.66101	0.113567	0.84371	0.135289	0.944964	0.18115	0.0012411	0.00500894	0.12411	0.500894
LCMS_amine	2-aminoadipic acid	0.95948	-0.348715	-0.0853797	0.441366	0.17016	0.0419869	168	8	8	2.17389	-2.04934	-2.03348	0.0311129	0.0745845	0.0764431	0.460818	0.125813	0.121602	0.00728969	12.1602	0.728969
LCMS_amine	Homocitrulline	0.877805	-0.152946	-0.0822955	0.443292	0.170325	0.0421362	168	8	8	1.98019	-0.897965	-1.95309	0.0493145	0.395425	0.0865784	0.743776	0.129051	0.0233925	0.00677255	2.33925	0.677255
LCMS_amine	Methionine sulfoxide	0.356611	-0.201555	-0.0300368	0.449203	0.173598	0.0427593	168	8	8	0.793875	-1.16105	-0.702461	0.428388	0.279093	0.502316	0.734156	0.543602	0.0406245	0.000902206	4.06245	0.0902206
LCMS_amine	Methionine sulfone	1.25615	-0.20499	-0.118267	0.44056	0.170258	0.0419366	168	8	8	2.85126	-1.204	-2.82014	0.00490103	0.263003	0.0224889	0.734156	0.0573104	0.0420208	0.0139872	4.20208	1.39872
LCMS_amine	Glycylglycine	1.16025	0.0708732	-0.115661	0.441223	0.170514	0.0419997	168	8	8	2.62962	0.415645	-2.75384	0.00934161	0.688595	0.0249105	0.890096	0.0596343	0.00502301	0.0133774	0.502301	1.33774
LCMS_amine	Glycylproline	0.351646	-0.216103	-0.029329	0.448658	0.173142	0.0426915	168	8	8	0.783773	-1.24813	-0.687	0.434277	0.247276	0.511503	0.734156	0.546064	0.0467007	0.000860191	4.67007	0.0860191
LCMS_amine	Anserine	0.385803	-0.19132	-0.0353242	0.430349	0.163311	0.040808	168	8	8	0.896487	-1.1715	-0.86562	0.371276	0.275104	0.411904	0.734156	0.4716	0.0366033	0.0012478	3.66033	0.12478
LCMS_amine	Sarcosine	0.885168	-0.289879	-0.0794138	0.442233	0.17004	0.0420423	168	8	8	2.00159	-1.70477	-1.8889	0.0469386	0.126635	0.0955872	0.460818	0.139841	0.0840296	0.00630656	8.40296	0.630656

## Sheet: Table S3
platform	metabolite	basemodel	modelcomparison	ep	minus2LL	df	AIC	diffLL	diffdf	p-value
LCMS_amine	3-Methoxytyramine	Saturated_eqMVOZ	NA	8	3470.01	1287	3486.01	NA	NA	NA
LCMS_amine	3-Methoxytyramine	Saturated_eqMVOZ	Saturated_eqMVOZ.vs.NoAgeCov	6	3537.34	1289	3549.34	67.3306	2	2.39523e-15
LCMS_amine	3-Methoxytyramine	Saturated_eqMVOZ	Saturated_eqMVOZ.vs.NoSexCov	6	3472.22	1289	3484.22	2.20743	2	0.331637
LCMS_amine	3-Methoxytyrosine	Saturated_eqMVOZ	NA	8	3391.5	1287	3407.5	NA	NA	NA
LCMS_amine	3-Methoxytyrosine	Saturated_eqMVOZ	Saturated_eqMVOZ.vs.NoAgeCov	6	3442.27	1289	3454.27	50.77	2	9.45015e-12
LCMS_amine	3-Methoxytyrosine	Saturated_eqMVOZ	Saturated_eqMVOZ.vs.NoSexCov	6	3406.68	1289	3418.68	15.1754	2	0.000506643
LCMS_amine	3-Methylhistidine	Saturated_eqMVOZ	NA	8	3355.8	1287	3371.8	NA	NA	NA
LCMS_amine	3-Methylhistidine	Saturated_eqMVOZ	Saturated_eqMVOZ.vs.NoAgeCov	6	3357.19	1289	3369.19	1.39294	2	0.498342
LCMS_amine	3-Methylhistidine	NoAgeCov	Saturated_eqMVOZ.vs.NoSexCov	4	3358.23	1291	3366.23	2.42875	4	0.657438
LCMS_amine	Anserine	Saturated_eqMVOZ	NA	8	3354.14	1287	3370.14	NA	NA	NA
LCMS_amine	Anserine	Saturated_eqMVOZ	Saturated_eqMVOZ.vs.NoAgeCov	6	3376.43	1289	3388.43	22.2883	2	1.44598e-05
LCMS_amine	Anserine	Saturated_eqMVOZ	Saturated_eqMVOZ.vs.NoSexCov	6	3354.41	1289	3366.41	0.26784	2	0.87466
LCMS_amine	Citrulline	Saturated_eqMVOZ	NA	8	3469.74	1287	3485.74	NA	NA	NA
LCMS_amine	Citrulline	Saturated_eqMVOZ	Saturated_eqMVOZ.vs.NoAgeCov	6	3494.96	1289	3506.96	25.2199	2	3.33861e-06
LCMS_amine	Citrulline	Saturated_eqMVOZ	Saturated_eqMVOZ.vs.NoSexCov	6	3478.27	1289	3490.27	8.53562	2	0.0140124
LCMS_amine	Cystathionine	Saturated_eqMVOZ	NA	8	3359.27	1287	3375.27	NA	NA	NA
LCMS_amine	Cystathionine	Saturated_eqMVOZ	Saturated_eqMVOZ.vs.NoAgeCov	6	3362.27	1289	3374.27	2.99934	2	0.223204
LCMS_amine	Cystathionine	NoAgeCov	Saturated_eqMVOZ.vs.NoSexCov	4	3363.05	1291	3371.05	3.77499	4	0.437313
LCMS_amine	Cysteine	Saturated_eqMVOZ	NA	8	3560.96	1287	3576.96	NA	NA	NA
LCMS_amine	Cysteine	Saturated_eqMVOZ	Saturated_eqMVOZ.vs.NoAgeCov	6	3574.8	1289	3586.8	13.8375	2	0.000989055
LCMS_amine	Cysteine	Saturated_eqMVOZ	Saturated_eqMVOZ.vs.NoSexCov	6	3562.21	1289	3574.21	1.25029	2	0.535183
LCMS_amine	3-aminoisobutyric acid	Saturated_eqMVOZ	NA	8	3160.85	1287	3176.85	NA	NA	NA
LCMS_amine	3-aminoisobutyric acid	Saturated_eqMVOZ	Saturated_eqMVOZ.vs.NoAgeCov	6	3199.39	1289	3211.39	38.544	2	4.26852e-09
LCMS_amine	3-aminoisobutyric acid	Saturated_eqMVOZ	Saturated_eqMVOZ.vs.NoSexCov	6	3162.4	1289	3174.4	1.55273	2	0.460076
LCMS_amine	Ethanolamine	Saturated_eqMVOZ	NA	8	3554.24	1287	3570.24	NA	NA	NA
LCMS_amine	Ethanolamine	Saturated_eqMVOZ	Saturated_eqMVOZ.vs.NoAgeCov	6	3574.98	1289	3586.98	20.7395	2	3.13679e-05
LCMS_amine	Ethanolamine	Saturated_eqMVOZ	Saturated_eqMVOZ.vs.NoSexCov	6	3556.19	1289	3568.19	1.953	2	0.376627
LCMS_amine	Gamma-aminobutyric acid	Saturated_eqMVOZ	NA	8	3472.21	1291	3488.21	NA	NA	NA
LCMS_amine	Gamma-aminobutyric acid	Saturated_eqMVOZ	Saturated_eqMVOZ.vs.NoAgeCov	6	3514.22	1293	3526.22	42.0046	2	7.56503e-10
LCMS_amine	Gamma-aminobutyric acid	Saturated_eqMVOZ	Saturated_eqMVOZ.vs.NoSexCov	6	3477.56	1293	3489.56	5.35026	2	0.068898
LCMS_amine	Glutathione	Saturated_eqMVOZ	NA	8	3540.79	1287	3556.79	NA	NA	NA
LCMS_amine	Glutathione	Saturated_eqMVOZ	Saturated_eqMVOZ.vs.NoAgeCov	6	3566.46	1289	3578.46	25.6708	2	2.66469e-06
LCMS_amine	Glutathione	Saturated_eqMVOZ	Saturated_eqMVOZ.vs.NoSexCov	6	3541.14	1289	3553.14	0.354764	2	0.83746
LCMS_amine	Glycine	Saturated_eqMVOZ	NA	8	3494.91	1287	3510.91	NA	NA	NA
LCMS_amine	Glycine	Saturated_eqMVOZ	Saturated_eqMVOZ.vs.NoAgeCov	6	3501.39	1289	3513.39	6.47906	2	0.0391823
LCMS_amine	Glycine	Saturated_eqMVOZ	Saturated_eqMVOZ.vs.NoSexCov	6	3499.97	1289	3511.97	5.05738	2	0.0797635
LCMS_amine	Glycylglycine	Saturated_eqMVOZ	NA	8	3445.4	1287	3461.4	NA	NA	NA
LCMS_amine	Glycylglycine	Saturated_eqMVOZ	Saturated_eqMVOZ.vs.NoAgeCov	6	3471.82	1289	3483.82	26.4201	2	1.83212e-06
LCMS_amine	Glycylglycine	Saturated_eqMVOZ	Saturated_eqMVOZ.vs.NoSexCov	6	3448.16	1289	3460.16	2.76354	2	0.251134
LCMS_amine	Glycylproline	Saturated_eqMVOZ	NA	8	3458.55	1287	3474.55	NA	NA	NA
LCMS_amine	Glycylproline	Saturated_eqMVOZ	Saturated_eqMVOZ.vs.NoAgeCov	6	3470.27	1289	3482.27	11.7148	2	0.00285869
LCMS_amine	Glycylproline	Saturated_eqMVOZ	Saturated_eqMVOZ.vs.NoSexCov	6	3459.79	1289	3471.79	1.23668	2	0.538839
LCMS_amine	Homocitrulline	Saturated_eqMVOZ	NA	8	3404.49	1287	3420.49	NA	NA	NA
LCMS_amine	Homocitrulline	Saturated_eqMVOZ	Saturated_eqMVOZ.vs.NoAgeCov	6	3448.09	1289	3460.09	43.5913	2	3.42191e-10
LCMS_amine	Homocitrulline	Saturated_eqMVOZ	Saturated_eqMVOZ.vs.NoSexCov	6	3411.47	1289	3423.47	6.97129	2	0.0306341
LCMS_amine	Homocysteine	Saturated_eqMVOZ	NA	8	3524.86	1287	3540.86	NA	NA	NA
LCMS_amine	Homocysteine	Saturated_eqMVOZ	Saturated_eqMVOZ.vs.NoAgeCov	6	3525.22	1289	3537.22	0.35974	2	0.835379
LCMS_amine	Homocysteine	NoAgeCov	Saturated_eqMVOZ.vs.NoSexCov	4	3526.36	1291	3534.36	1.49964	4	0.826706
LCMS_amine	Hydroxylysine	Saturated_eqMVOZ	NA	8	3428.17	1287	3444.17	NA	NA	NA
LCMS_amine	Hydroxylysine	Saturated_eqMVOZ	Saturated_eqMVOZ.vs.NoAgeCov	6	3434.72	1289	3446.72	6.55442	2	0.0377334
LCMS_amine	Hydroxylysine	Saturated_eqMVOZ	Saturated_eqMVOZ.vs.NoSexCov	6	3428.83	1289	3440.83	0.65787	2	0.71969
LCMS_amine	2-aminoadipic acid	Saturated_eqMVOZ	NA	8	3463.5	1287	3479.5	NA	NA	NA
LCMS_amine	2-aminoadipic acid	Saturated_eqMVOZ	Saturated_eqMVOZ.vs.NoAgeCov	6	3497.03	1289	3509.03	33.53	2	5.23668e-08
LCMS_amine	2-aminoadipic acid	Saturated_eqMVOZ	Saturated_eqMVOZ.vs.NoSexCov	6	3466.14	1289	3478.14	2.63944	2	0.26721
LCMS_amine	4-hydroxy-proline	Saturated_eqMVOZ	NA	8	3458.12	1287	3474.12	NA	NA	NA
LCMS_amine	4-hydroxy-proline	Saturated_eqMVOZ	Saturated_eqMVOZ.vs.NoAgeCov	6	3477.69	1289	3489.69	19.5693	2	5.6308e-05
LCMS_amine	4-hydroxy-proline	Saturated_eqMVOZ	Saturated_eqMVOZ.vs.NoSexCov	6	3458.13	1289	3470.13	0.0119313	2	0.994052
LCMS_amine	Alanine	Saturated_eqMVOZ	NA	8	3502.35	1287	3518.35	NA	NA	NA
LCMS_amine	Alanine	Saturated_eqMVOZ	Saturated_eqMVOZ.vs.NoAgeCov	6	3512.96	1289	3524.96	10.6144	2	0.00495588
LCMS_amine	Alanine	Saturated_eqMVOZ	Saturated_eqMVOZ.vs.NoSexCov	6	3502.57	1289	3514.57	0.220387	2	0.895661
LCMS_amine	Alpha-aminobutyric acid	Saturated_eqMVOZ	NA	8	3420.72	1287	3436.72	NA	NA	NA
LCMS_amine	Alpha-aminobutyric acid	Saturated_eqMVOZ	Saturated_eqMVOZ.vs.NoAgeCov	6	3450.44	1289	3462.44	29.7242	2	3.51136e-07
LCMS_amine	Alpha-aminobutyric acid	Saturated_eqMVOZ	Saturated_eqMVOZ.vs.NoSexCov	6	3421.18	1289	3433.18	0.463751	2	0.793045
LCMS_amine	Arginine	Saturated_eqMVOZ	NA	8	3480.46	1287	3496.46	NA	NA	NA
LCMS_amine	Arginine	Saturated_eqMVOZ	Saturated_eqMVOZ.vs.NoAgeCov	6	3518.82	1289	3530.82	38.3556	2	4.6901e-09
LCMS_amine	Arginine	Saturated_eqMVOZ	Saturated_eqMVOZ.vs.NoSexCov	6	3480.86	1289	3492.86	0.3986	2	0.819304
LCMS_amine	Asparagine	Saturated_eqMVOZ	NA	8	3473.35	1287	3489.35	NA	NA	NA
LCMS_amine	Asparagine	Saturated_eqMVOZ	Saturated_eqMVOZ.vs.NoAgeCov	6	3488.16	1289	3500.16	14.8104	2	0.000608073
LCMS_amine	Asparagine	Saturated_eqMVOZ	Saturated_eqMVOZ.vs.NoSexCov	6	3480.91	1289	3492.91	7.55749	2	0.0228513
LCMS_amine	Aspartic acid	Saturated_eqMVOZ	NA	8	3573.69	1287	3589.69	NA	NA	NA
LCMS_amine	Aspartic acid	Saturated_eqMVOZ	Saturated_eqMVOZ.vs.NoAgeCov	6	3606.94	1289	3618.94	33.2425	2	6.04624e-08
LCMS_amine	Aspartic acid	Saturated_eqMVOZ	Saturated_eqMVOZ.vs.NoSexCov	6	3574.17	1289	3586.17	0.476258	2	0.788101
LCMS_amine	Glutamic acid	Saturated_eqMVOZ	NA	8	3505.68	1287	3521.68	NA	NA	NA
LCMS_amine	Glutamic acid	Saturated_eqMVOZ	Saturated_eqMVOZ.vs.NoAgeCov	6	3536.66	1289	3548.66	30.9795	2	1.87455e-07
LCMS_amine	Glutamic acid	Saturated_eqMVOZ	Saturated_eqMVOZ.vs.NoSexCov	6	3507.52	1289	3519.52	1.84433	2	0.397657
LCMS_amine	Glutamine	Saturated_eqMVOZ	NA	8	3484.05	1287	3500.05	NA	NA	NA
LCMS_amine	Glutamine	Saturated_eqMVOZ	Saturated_eqMVOZ.vs.NoAgeCov	6	3506.31	1289	3518.31	22.2589	2	1.46737e-05
LCMS_amine	Glutamine	Saturated_eqMVOZ	Saturated_eqMVOZ.vs.NoSexCov	6	3484.39	1289	3496.39	0.337209	2	0.844843
LCMS_amine	Histidine	Saturated_eqMVOZ	NA	8	3384.62	1287	3400.62	NA	NA	NA
LCMS_amine	Histidine	Saturated_eqMVOZ	Saturated_eqMVOZ.vs.NoAgeCov	6	3391.65	1289	3403.65	7.02862	2	0.0297683
LCMS_amine	Histidine	Saturated_eqMVOZ	Saturated_eqMVOZ.vs.NoSexCov	6	3416.18	1289	3428.18	31.5545	2	1.40614e-07
LCMS_amine	Homoserine	Saturated_eqMVOZ	NA	8	3584.91	1287	3600.91	NA	NA	NA
LCMS_amine	Homoserine	Saturated_eqMVOZ	Saturated_eqMVOZ.vs.NoAgeCov	6	3629.92	1289	3641.92	45.0042	2	1.68835e-10
LCMS_amine	Homoserine	Saturated_eqMVOZ	Saturated_eqMVOZ.vs.NoSexCov	6	3585.15	1289	3597.15	0.234926	2	0.889173
LCMS_amine	Isoleucine	Saturated_eqMVOZ	NA	8	3497.61	1287	3513.61	NA	NA	NA
LCMS_amine	Isoleucine	Saturated_eqMVOZ	Saturated_eqMVOZ.vs.NoAgeCov	6	3530.38	1289	3542.38	32.7668	2	7.66971e-08
LCMS_amine	Isoleucine	Saturated_eqMVOZ	Saturated_eqMVOZ.vs.NoSexCov	6	3497.69	1289	3509.69	0.0789318	2	0.961303
LCMS_amine	Kynurenine	Saturated_eqMVOZ	NA	8	3345.15	1287	3361.15	NA	NA	NA
LCMS_amine	Kynurenine	Saturated_eqMVOZ	Saturated_eqMVOZ.vs.NoAgeCov	6	3357.81	1289	3369.81	12.6608	2	0.00178128
LCMS_amine	Kynurenine	Saturated_eqMVOZ	Saturated_eqMVOZ.vs.NoSexCov	6	3372.69	1289	3384.69	27.5424	2	1.04533e-06
LCMS_amine	Leucine	Saturated_eqMVOZ	NA	8	3478.21	1287	3494.21	NA	NA	NA
LCMS_amine	Leucine	Saturated_eqMVOZ	Saturated_eqMVOZ.vs.NoAgeCov	6	3514.44	1289	3526.44	36.2298	2	1.35771e-08
LCMS_amine	Leucine	Saturated_eqMVOZ	Saturated_eqMVOZ.vs.NoSexCov	6	3479.78	1289	3491.78	1.57059	2	0.455985
LCMS_amine	Lysine	Saturated_eqMVOZ	NA	8	3387.72	1287	3403.72	NA	NA	NA
LCMS_amine	Lysine	Saturated_eqMVOZ	Saturated_eqMVOZ.vs.NoAgeCov	6	3395.21	1289	3407.21	7.4924	2	0.0236073
LCMS_amine	Lysine	Saturated_eqMVOZ	Saturated_eqMVOZ.vs.NoSexCov	6	3388.82	1289	3400.82	1.1011	2	0.576632
LCMS_amine	Methionine	Saturated_eqMVOZ	NA	8	3472.15	1287	3488.15	NA	NA	NA
LCMS_amine	Methionine	Saturated_eqMVOZ	Saturated_eqMVOZ.vs.NoAgeCov	6	3517.78	1289	3529.78	45.6339	2	1.23232e-10
LCMS_amine	Methionine	Saturated_eqMVOZ	Saturated_eqMVOZ.vs.NoSexCov	6	3473.59	1289	3485.59	1.44617	2	0.485252
LCMS_amine	Methionine sulfoxide	Saturated_eqMVOZ	NA	8	3474.04	1287	3490.04	NA	NA	NA
LCMS_amine	Methionine sulfoxide	Saturated_eqMVOZ	Saturated_eqMVOZ.vs.NoAgeCov	6	3491.56	1289	3503.56	17.5133	2	0.000157409
LCMS_amine	Methionine sulfoxide	Saturated_eqMVOZ	Saturated_eqMVOZ.vs.NoSexCov	6	3477.43	1289	3489.43	3.39158	2	0.183454
LCMS_amine	Phenylalanine	Saturated_eqMVOZ	NA	8	3391.81	1287	3407.81	NA	NA	NA
LCMS_amine	Phenylalanine	Saturated_eqMVOZ	Saturated_eqMVOZ.vs.NoAgeCov	6	3432.14	1289	3444.14	40.3246	2	1.75234e-09
LCMS_amine	Phenylalanine	Saturated_eqMVOZ	Saturated_eqMVOZ.vs.NoSexCov	6	3407.67	1289	3419.67	15.8524	2	0.000361157
LCMS_amine	Proline	Saturated_eqMVOZ	NA	8	3517.25	1287	3533.25	NA	NA	NA
LCMS_amine	Proline	Saturated_eqMVOZ	Saturated_eqMVOZ.vs.NoAgeCov	6	3551.68	1289	3563.68	34.4307	2	3.3379e-08
LCMS_amine	Proline	Saturated_eqMVOZ	Saturated_eqMVOZ.vs.NoSexCov	6	3519.2	1289	3531.2	1.95471	2	0.376306
LCMS_amine	Serine	Saturated_eqMVOZ	NA	8	3491.42	1287	3507.42	NA	NA	NA
LCMS_amine	Serine	Saturated_eqMVOZ	Saturated_eqMVOZ.vs.NoAgeCov	6	3523.39	1289	3535.39	31.9716	2	1.14146e-07
LCMS_amine	Serine	Saturated_eqMVOZ	Saturated_eqMVOZ.vs.NoSexCov	6	3491.74	1289	3503.74	0.316214	2	0.853759
LCMS_amine	Threonine	Saturated_eqMVOZ	NA	8	3480.37	1287	3496.37	NA	NA	NA
LCMS_amine	Threonine	Saturated_eqMVOZ	Saturated_eqMVOZ.vs.NoAgeCov	6	3489.24	1289	3501.24	8.86843	2	0.0118644
LCMS_amine	Threonine	Saturated_eqMVOZ	Saturated_eqMVOZ.vs.NoSexCov	6	3481.96	1289	3493.96	1.59139	2	0.451267
LCMS_amine	Tryptophan	Saturated_eqMVOZ	NA	8	3342.82	1287	3358.82	NA	NA	NA
LCMS_amine	Tryptophan	Saturated_eqMVOZ	Saturated_eqMVOZ.vs.NoAgeCov	6	3360.5	1289	3372.5	17.6767	2	0.000145062
LCMS_amine	Tryptophan	Saturated_eqMVOZ	Saturated_eqMVOZ.vs.NoSexCov	6	3375.51	1289	3387.51	32.6919	2	7.96238e-08
LCMS_amine	Tyrosine	Saturated_eqMVOZ	NA	8	3372.28	1287	3388.28	NA	NA	NA
LCMS_amine	Tyrosine	Saturated_eqMVOZ	Saturated_eqMVOZ.vs.NoAgeCov	6	3397.05	1289	3409.05	24.7728	2	4.17502e-06
LCMS_amine	Tyrosine	Saturated_eqMVOZ	Saturated_eqMVOZ.vs.NoSexCov	6	3396.21	1289	3408.21	23.9353	2	6.34622e-06
LCMS_amine	Valine	Saturated_eqMVOZ	NA	8	3461.45	1287	3477.45	NA	NA	NA
LCMS_amine	Valine	Saturated_eqMVOZ	Saturated_eqMVOZ.vs.NoAgeCov	6	3519.02	1289	3531.02	57.5761	2	3.14418e-13
LCMS_amine	Valine	Saturated_eqMVOZ	Saturated_eqMVOZ.vs.NoSexCov	6	3462.09	1289	3474.09	0.646034	2	0.723962
LCMS_amine	Methionine sulfone	Saturated_eqMVOZ	NA	8	3486.38	1287	3502.38	NA	NA	NA
LCMS_amine	Methionine sulfone	Saturated_eqMVOZ	Saturated_eqMVOZ.vs.NoAgeCov	6	3524.48	1289	3536.48	38.1057	2	5.3144e-09
LCMS_amine	Methionine sulfone	Saturated_eqMVOZ	Saturated_eqMVOZ.vs.NoSexCov	6	3504.83	1289	3516.83	18.4546	2	9.83192e-05
LCMS_amine	N6-N6-N6-Trimethyl-lysine	Saturated_eqMVOZ	NA	8	3520.08	1287	3536.08	NA	NA	NA
LCMS_amine	N6-N6-N6-Trimethyl-lysine	Saturated_eqMVOZ	Saturated_eqMVOZ.vs.NoAgeCov	6	3541.9	1289	3553.9	21.8182	2	1.82915e-05
LCMS_amine	N6-N6-N6-Trimethyl-lysine	Saturated_eqMVOZ	Saturated_eqMVOZ.vs.NoSexCov	6	3521.2	1289	3533.2	1.11846	2	0.571648
LCMS_amine	Norepinephrine	Saturated_eqMVOZ	NA	8	3445.03	1287	3461.03	NA	NA	NA
LCMS_amine	Norepinephrine	Saturated_eqMVOZ	Saturated_eqMVOZ.vs.NoAgeCov	6	3476.22	1289	3488.22	31.1858	2	1.69077e-07
LCMS_amine	Norepinephrine	Saturated_eqMVOZ	Saturated_eqMVOZ.vs.NoSexCov	6	3480.29	1289	3492.29	35.2549	2	2.21056e-08
LCMS_amine	O-Acetyl-serine	Saturated_eqMVOZ	NA	8	3491.92	1287	3507.92	NA	NA	NA
LCMS_amine	O-Acetyl-serine	Saturated_eqMVOZ	Saturated_eqMVOZ.vs.NoAgeCov	6	3541.41	1289	3553.41	49.4909	2	1.79139e-11
LCMS_amine	O-Acetyl-serine	Saturated_eqMVOZ	Saturated_eqMVOZ.vs.NoSexCov	6	3492.01	1289	3504.01	0.091603	2	0.955232
LCMS_amine	O-Phosphoethanolamine	Saturated_eqMVOZ	NA	8	3388.66	1287	3404.66	NA	NA	NA
LCMS_amine	O-Phosphoethanolamine	Saturated_eqMVOZ	Saturated_eqMVOZ.vs.NoAgeCov	6	3449.49	1289	3461.49	60.8311	2	6.17583e-14
LCMS_amine	O-Phosphoethanolamine	Saturated_eqMVOZ	Saturated_eqMVOZ.vs.NoSexCov	6	3390.83	1289	3402.83	2.17036	2	0.337841
LCMS_amine	Ornithine	Saturated_eqMVOZ	NA	8	3485.82	1287	3501.82	NA	NA	NA
LCMS_amine	Ornithine	Saturated_eqMVOZ	Saturated_eqMVOZ.vs.NoAgeCov	6	3512.49	1289	3524.49	26.6658	2	1.62026e-06
LCMS_amine	Ornithine	Saturated_eqMVOZ	Saturated_eqMVOZ.vs.NoSexCov	6	3485.96	1289	3497.96	0.137686	2	0.933473
LCMS_amine	Putrescine	Saturated_eqMVOZ	NA	8	3458.02	1287	3474.02	NA	NA	NA
LCMS_amine	Putrescine	Saturated_eqMVOZ	Saturated_eqMVOZ.vs.NoAgeCov	6	3471.55	1289	3483.55	13.5237	2	0.00115709
LCMS_amine	Putrescine	Saturated_eqMVOZ	Saturated_eqMVOZ.vs.NoSexCov	6	3505.24	1289	3517.24	47.2169	2	5.58438e-11
LCMS_amine	S-Methylcysteine	Saturated_eqMVOZ	NA	8	3445.83	1287	3461.83	NA	NA	NA
LCMS_amine	S-Methylcysteine	Saturated_eqMVOZ	Saturated_eqMVOZ.vs.NoAgeCov	6	3463.94	1289	3475.94	18.1105	2	0.000116779
LCMS_amine	S-Methylcysteine	Saturated_eqMVOZ	Saturated_eqMVOZ.vs.NoSexCov	6	3448.18	1289	3460.18	2.34731	2	0.309235
LCMS_amine	Sarcosine	Saturated_eqMVOZ	NA	8	3420.11	1287	3436.11	NA	NA	NA
LCMS_amine	Sarcosine	Saturated_eqMVOZ	Saturated_eqMVOZ.vs.NoAgeCov	6	3457.09	1289	3469.09	36.9774	2	9.34251e-09
LCMS_amine	Sarcosine	Saturated_eqMVOZ	Saturated_eqMVOZ.vs.NoSexCov	6	3421.85	1289	3433.85	1.74006	2	0.41894
LCMS_amine	Serotonine	Saturated_eqMVOZ	NA	8	3464.78	1287	3480.78	NA	NA	NA
LCMS_amine	Serotonine	Saturated_eqMVOZ	Saturated_eqMVOZ.vs.NoAgeCov	6	3543.98	1289	3555.98	79.1992	2	6.34027e-18
LCMS_amine	Serotonine	Saturated_eqMVOZ	Saturated_eqMVOZ.vs.NoSexCov	6	3468.69	1289	3480.69	3.91238	2	0.141396
LCMS_amine	Taurine	Saturated_eqMVOZ	NA	8	3443.93	1287	3459.93	NA	NA	NA
LCMS_amine	Taurine	Saturated_eqMVOZ	Saturated_eqMVOZ.vs.NoAgeCov	6	3444.25	1289	3456.25	0.328255	2	0.848634
LCMS_amine	Taurine	NoAgeCov	Saturated_eqMVOZ.vs.NoSexCov	4	3450.17	1291	3458.17	6.24872	4	0.181327
LCMS_amine	5-Hydroxy-tryptophan	Saturated_eqMVOZ	NA	8	3409.24	1287	3425.24	NA	NA	NA
LCMS_amine	5-Hydroxy-tryptophan	Saturated_eqMVOZ	Saturated_eqMVOZ.vs.NoAgeCov	6	3537.29	1289	3549.29	128.053	2	1.56194e-28
LCMS_amine	5-Hydroxy-tryptophan	Saturated_eqMVOZ	Saturated_eqMVOZ.vs.NoSexCov	6	3411.24	1289	3423.24	1.99923	2	0.368021
LCMS_amine	ADMA	Saturated_eqMVOZ	NA	8	3508.14	1287	3524.14	NA	NA	NA
LCMS_amine	ADMA	Saturated_eqMVOZ	Saturated_eqMVOZ.vs.NoAgeCov	6	3582.86	1289	3594.86	74.7242	2	5.94083e-17
LCMS_amine	ADMA	Saturated_eqMVOZ	Saturated_eqMVOZ.vs.NoSexCov	6	3510.27	1289	3522.27	2.13723	2	0.343485
LCMS_amine	Beta-Alanine	Saturated_eqMVOZ	NA	8	3504.29	1287	3520.29	NA	NA	NA
LCMS_amine	Beta-Alanine	Saturated_eqMVOZ	Saturated_eqMVOZ.vs.NoAgeCov	6	3513	1289	3525	8.70597	2	0.0128684
LCMS_amine	Beta-Alanine	Saturated_eqMVOZ	Saturated_eqMVOZ.vs.NoSexCov	6	3512.28	1289	3524.28	7.99533	2	0.0183585
LCMS_amine	SDMA	Saturated_eqMVOZ	NA	8	3512.4	1287	3528.4	NA	NA	NA
LCMS_amine	SDMA	Saturated_eqMVOZ	Saturated_eqMVOZ.vs.NoAgeCov	6	3579.85	1289	3591.85	67.4566	2	2.24896e-15
LCMS_amine	SDMA	Saturated_eqMVOZ	Saturated_eqMVOZ.vs.NoSexCov	6	3515.17	1289	3527.17	2.77772	2	0.24936
GCMS_organicacid	2-hydroxybutyric acid	Saturated_eqMVOZ	NA	8	3455.18	1287	3471.18	NA	NA	NA
GCMS_organicacid	2-hydroxybutyric acid	Saturated_eqMVOZ	Saturated_eqMVOZ.vs.NoAgeCov	6	3479.7	1289	3491.7	24.5176	2	4.74317e-06
GCMS_organicacid	2-hydroxybutyric acid	Saturated_eqMVOZ	Saturated_eqMVOZ.vs.NoSexCov	6	3460.93	1289	3472.93	5.74795	2	0.056474
GCMS_organicacid	Adipic acid	Saturated_eqMVOZ	NA	8	3403.49	1287	3419.49	NA	NA	NA
GCMS_organicacid	Adipic acid	Saturated_eqMVOZ	Saturated_eqMVOZ.vs.NoAgeCov	6	3413.08	1289	3425.08	9.58958	2	0.00827273
GCMS_organicacid	Adipic acid	Saturated_eqMVOZ	Saturated_eqMVOZ.vs.NoSexCov	6	3409.09	1289	3421.09	5.59878	2	0.0608473
GCMS_organicacid	Citric acid	Saturated_eqMVOZ	NA	8	3455.94	1287	3471.94	NA	NA	NA
GCMS_organicacid	Citric acid	Saturated_eqMVOZ	Saturated_eqMVOZ.vs.NoAgeCov	6	3459.48	1289	3471.48	3.54772	2	0.169676
GCMS_organicacid	Citric acid	NoAgeCov	Saturated_eqMVOZ.vs.NoSexCov	4	3480.67	1291	3488.67	24.7393	4	5.67615e-05
GCMS_organicacid	Glutaric acid	Saturated_eqMVOZ	NA	8	3419.92	1287	3435.92	NA	NA	NA
GCMS_organicacid	Glutaric acid	Saturated_eqMVOZ	Saturated_eqMVOZ.vs.NoAgeCov	6	3449.54	1289	3461.54	29.6166	2	3.70535e-07
GCMS_organicacid	Glutaric acid	Saturated_eqMVOZ	Saturated_eqMVOZ.vs.NoSexCov	6	3420.11	1289	3432.11	0.18567	2	0.911344
GCMS_organicacid	Glycolic acid	Saturated_eqMVOZ	NA	8	3492.26	1287	3508.26	NA	NA	NA
GCMS_organicacid	Glycolic acid	Saturated_eqMVOZ	Saturated_eqMVOZ.vs.NoAgeCov	6	3496.47	1289	3508.47	4.21102	2	0.121783
GCMS_organicacid	Glycolic acid	NoAgeCov	Saturated_eqMVOZ.vs.NoSexCov	4	3500.75	1291	3508.75	8.49172	4	0.0751385
GCMS_organicacid	Malic acid	Saturated_eqMVOZ	NA	8	3516.49	1287	3532.49	NA	NA	NA
GCMS_organicacid	Malic acid	Saturated_eqMVOZ	Saturated_eqMVOZ.vs.NoAgeCov	6	3529.77	1289	3541.77	13.277	2	0.00130897
GCMS_organicacid	Malic acid	Saturated_eqMVOZ	Saturated_eqMVOZ.vs.NoSexCov	6	3519.85	1289	3531.85	3.35864	2	0.186501
GCMS_organicacid	Succinic acid	Saturated_eqMVOZ	NA	8	3352.28	1287	3368.28	NA	NA	NA
GCMS_organicacid	Succinic acid	Saturated_eqMVOZ	Saturated_eqMVOZ.vs.NoAgeCov	6	3376.41	1289	3388.41	24.1232	2	5.77726e-06
GCMS_organicacid	Succinic acid	Saturated_eqMVOZ	Saturated_eqMVOZ.vs.NoSexCov	6	3352.41	1289	3364.41	0.126995	2	0.938477
GCMS_organicacid	Fumaric acid	Saturated_eqMVOZ	NA	8	3476.08	1287	3492.08	NA	NA	NA
GCMS_organicacid	Fumaric acid	Saturated_eqMVOZ	Saturated_eqMVOZ.vs.NoAgeCov	6	3499.7	1289	3511.7	23.6212	2	7.42538e-06
GCMS_organicacid	Fumaric acid	Saturated_eqMVOZ	Saturated_eqMVOZ.vs.NoSexCov	6	3483.97	1289	3495.97	7.88985	2	0.0193527
GCMS_organicacid	Methylmalonic acid	Saturated_eqMVOZ	NA	8	3385.76	1287	3401.76	NA	NA	NA
GCMS_organicacid	Methylmalonic acid	Saturated_eqMVOZ	Saturated_eqMVOZ.vs.NoAgeCov	6	3388.93	1289	3400.93	3.17853	2	0.204076
GCMS_organicacid	Methylmalonic acid	NoAgeCov	Saturated_eqMVOZ.vs.NoSexCov	4	3389.44	1291	3397.44	3.68642	4	0.450104
GCMS_organicacid	Pyroglutamic acid	Saturated_eqMVOZ	NA	8	3499.85	1287	3515.85	NA	NA	NA
GCMS_organicacid	Pyroglutamic acid	Saturated_eqMVOZ	Saturated_eqMVOZ.vs.NoAgeCov	6	3571.25	1289	3583.25	71.4039	2	3.12489e-16
GCMS_organicacid	Pyroglutamic acid	Saturated_eqMVOZ	Saturated_eqMVOZ.vs.NoSexCov	6	3512.94	1289	3524.94	13.0964	2	0.00143267
GCMS_organicacid	Isocitrate	Saturated_eqMVOZ	NA	8	3576.13	1287	3592.13	NA	NA	NA
GCMS_organicacid	Isocitrate	Saturated_eqMVOZ	Saturated_eqMVOZ.vs.NoAgeCov	6	3606.73	1289	3618.73	30.598	2	2.26849e-07
GCMS_organicacid	Isocitrate	Saturated_eqMVOZ	Saturated_eqMVOZ.vs.NoSexCov	6	3576.81	1289	3588.81	0.674434	2	0.713754
GCMS_organicacid	3-Hydroxybutyric acid	Saturated_eqMVOZ	NA	8	3412.91	1287	3428.91	NA	NA	NA
GCMS_organicacid	3-Hydroxybutyric acid	Saturated_eqMVOZ	Saturated_eqMVOZ.vs.NoAgeCov	6	3427.24	1289	3439.24	14.332	2	0.000772409
GCMS_organicacid	3-Hydroxybutyric acid	Saturated_eqMVOZ	Saturated_eqMVOZ.vs.NoSexCov	6	3419.07	1289	3431.07	6.16218	2	0.0459092
GCMS_organicacid	3-Hydroxyisobutyric acid	Saturated_eqMVOZ	NA	8	3463.18	1287	3479.18	NA	NA	NA
GCMS_organicacid	3-Hydroxyisobutyric acid	Saturated_eqMVOZ	Saturated_eqMVOZ.vs.NoAgeCov	6	3480.05	1289	3492.05	16.8647	2	0.000217705
GCMS_organicacid	3-Hydroxyisobutyric acid	Saturated_eqMVOZ	Saturated_eqMVOZ.vs.NoSexCov	6	3466.29	1289	3478.29	3.11097	2	0.211087
GCMS_organicacid	3-hydroxyisovaleric acid	Saturated_eqMVOZ	NA	8	3438.56	1287	3454.56	NA	NA	NA
GCMS_organicacid	3-hydroxyisovaleric acid	Saturated_eqMVOZ	Saturated_eqMVOZ.vs.NoAgeCov	6	3446.75	1289	3458.75	8.18763	2	0.0166755
GCMS_organicacid	3-hydroxyisovaleric acid	Saturated_eqMVOZ	Saturated_eqMVOZ.vs.NoSexCov	6	3439.11	1289	3451.11	0.549676	2	0.759695
GCMS_organicacid	Glyceric acid	Saturated_eqMVOZ	NA	8	3529.33	1287	3545.33	NA	NA	NA
GCMS_organicacid	Glyceric acid	Saturated_eqMVOZ	Saturated_eqMVOZ.vs.NoAgeCov	6	3549.45	1289	3561.45	20.1228	2	4.26972e-05
GCMS_organicacid	Glyceric acid	Saturated_eqMVOZ	Saturated_eqMVOZ.vs.NoSexCov	6	3529.56	1289	3541.56	0.230417	2	0.89118
GCMS_organicacid	Uracil	Saturated_eqMVOZ	NA	8	3372.33	1287	3388.33	NA	NA	NA
GCMS_organicacid	Uracil	Saturated_eqMVOZ	Saturated_eqMVOZ.vs.NoAgeCov	6	3415.56	1289	3427.56	43.236	2	4.08714e-10
GCMS_organicacid	Uracil	Saturated_eqMVOZ	Saturated_eqMVOZ.vs.NoSexCov	6	3375.55	1289	3387.55	3.21869	2	0.200018
GCMS_organicacid	Homovanillic acid	Saturated_eqMVOZ	NA	8	3371.13	1287	3387.13	NA	NA	NA
GCMS_organicacid	Homovanillic acid	Saturated_eqMVOZ	Saturated_eqMVOZ.vs.NoAgeCov	6	3534.95	1289	3546.95	163.82	2	2.67283e-36
GCMS_organicacid	Homovanillic acid	Saturated_eqMVOZ	Saturated_eqMVOZ.vs.NoSexCov	6	3372.3	1289	3384.3	1.17573	2	0.555512
GCMS_organicacid	Cis-aconitic acid	Saturated_eqMVOZ	NA	8	3568.04	1287	3584.04	NA	NA	NA
GCMS_organicacid	Cis-aconitic acid	Saturated_eqMVOZ	Saturated_eqMVOZ.vs.NoAgeCov	6	3585.08	1289	3597.08	17.0424	2	0.000199198
GCMS_organicacid	Cis-aconitic acid	Saturated_eqMVOZ	Saturated_eqMVOZ.vs.NoSexCov	6	3569.33	1289	3581.33	1.29082	2	0.524447
GCMS_organicacid	3-methyladipic acid	Saturated_eqMVOZ	NA	8	3444.75	1287	3460.75	NA	NA	NA
GCMS_organicacid	3-methyladipic acid	Saturated_eqMVOZ	Saturated_eqMVOZ.vs.NoAgeCov	6	3464.24	1289	3476.24	19.4842	2	5.87583e-05
GCMS_organicacid	3-methyladipic acid	Saturated_eqMVOZ	Saturated_eqMVOZ.vs.NoSexCov	6	3448.47	1289	3460.47	3.72294	2	0.155444
GCMS_organicacid	3-Hydroxypropionic acid	Saturated_eqMVOZ	NA	8	3422.74	1287	3438.74	NA	NA	NA
GCMS_organicacid	3-Hydroxypropionic acid	Saturated_eqMVOZ	Saturated_eqMVOZ.vs.NoAgeCov	6	3425.12	1289	3437.12	2.38091	2	0.304084
GCMS_organicacid	3-Hydroxypropionic acid	NoAgeCov	Saturated_eqMVOZ.vs.NoSexCov	4	3429.87	1291	3437.87	7.13829	4	0.128758
LCMS_steroid	beta-Cortolone	Saturated_eqMVOZ	NA	8	3475.56	1287	3491.56	NA	NA	NA
LCMS_steroid	beta-Cortolone	Saturated_eqMVOZ	Saturated_eqMVOZ.vs.NoAgeCov	6	3478.1	1289	3490.1	2.53658	2	0.281312
LCMS_steroid	beta-Cortolone	NoAgeCov	Saturated_eqMVOZ.vs.NoSexCov	4	3485.17	1291	3493.17	9.60817	4	0.0475714
LCMS_steroid	alpha-Cortolone	Saturated_eqMVOZ	NA	8	3487.4	1287	3503.4	NA	NA	NA
LCMS_steroid	alpha-Cortolone	Saturated_eqMVOZ	Saturated_eqMVOZ.vs.NoAgeCov	6	3496.07	1289	3508.07	8.67698	2	0.0130562
LCMS_steroid	alpha-Cortolone	Saturated_eqMVOZ	Saturated_eqMVOZ.vs.NoSexCov	6	3500.43	1289	3512.43	13.0387	2	0.0014746
LCMS_steroid	Cortisol	Saturated_eqMVOZ	NA	8	3499.1	1287	3515.1	NA	NA	NA
LCMS_steroid	Cortisol	Saturated_eqMVOZ	Saturated_eqMVOZ.vs.NoAgeCov	6	3512.88	1289	3524.88	13.7834	2	0.00101619
LCMS_steroid	Cortisol	Saturated_eqMVOZ	Saturated_eqMVOZ.vs.NoSexCov	6	3499.46	1289	3511.46	0.365859	2	0.832827
LCMS_steroid	Cortisone	Saturated_eqMVOZ	NA	8	3506.92	1287	3522.92	NA	NA	NA
LCMS_steroid	Cortisone	Saturated_eqMVOZ	Saturated_eqMVOZ.vs.NoAgeCov	6	3528.16	1289	3540.16	21.2448	2	2.43638e-05
LCMS_steroid	Cortisone	Saturated_eqMVOZ	Saturated_eqMVOZ.vs.NoSexCov	6	3507.01	1289	3519.01	0.0921879	2	0.954952
LCMS_steroid	Cortisone sulfate	Saturated_eqMVOZ	NA	8	3466.45	1287	3482.45	NA	NA	NA
LCMS_steroid	Cortisone sulfate	Saturated_eqMVOZ	Saturated_eqMVOZ.vs.NoAgeCov	6	3472.22	1289	3484.22	5.77219	2	0.0557936
LCMS_steroid	Cortisone sulfate	NoAgeCov	Saturated_eqMVOZ.vs.NoSexCov	4	3474.1	1291	3482.1	7.65811	4	0.104936
LCMS_steroid	Dehydroepiandrosterone sulfate	Saturated_eqMVOZ	NA	8	2889.83	1287	2905.83	NA	NA	NA
LCMS_steroid	Dehydroepiandrosterone sulfate	Saturated_eqMVOZ	Saturated_eqMVOZ.vs.NoAgeCov	6	3033.26	1289	3045.26	143.427	2	7.16367e-32
LCMS_steroid	Dehydroepiandrosterone sulfate	Saturated_eqMVOZ	Saturated_eqMVOZ.vs.NoSexCov	6	2907.49	1289	2919.49	17.6661	2	0.000145832
LCMS_steroid	DihydroTestosterone glucuronide	Saturated_eqMVOZ	NA	8	3159.79	1287	3175.79	NA	NA	NA
LCMS_steroid	DihydroTestosterone glucuronide	Saturated_eqMVOZ	Saturated_eqMVOZ.vs.NoAgeCov	6	3200.65	1289	3212.65	40.8578	2	1.34226e-09
LCMS_steroid	DihydroTestosterone glucuronide	Saturated_eqMVOZ	Saturated_eqMVOZ.vs.NoSexCov	6	3163.49	1289	3175.49	3.69214	2	0.157857
LCMS_steroid	Etiocholanolone glucuronide	Saturated_eqMVOZ	NA	8	2780.74	1287	2796.74	NA	NA	NA
LCMS_steroid	Etiocholanolone glucuronide	Saturated_eqMVOZ	Saturated_eqMVOZ.vs.NoAgeCov	6	3026.44	1289	3038.44	245.693	2	4.44994e-54
LCMS_steroid	Etiocholanolone glucuronide	Saturated_eqMVOZ	Saturated_eqMVOZ.vs.NoSexCov	6	2804.77	1289	2816.77	24.0241	2	6.07058e-06
LCMS_steroid	Etiocholanolone sulfate	Saturated_eqMVOZ	NA	8	2806.72	1287	2822.72	NA	NA	NA
LCMS_steroid	Etiocholanolone sulfate	Saturated_eqMVOZ	Saturated_eqMVOZ.vs.NoAgeCov	6	2974.68	1289	2986.68	167.961	2	3.3706e-37
LCMS_steroid	Etiocholanolone sulfate	Saturated_eqMVOZ	Saturated_eqMVOZ.vs.NoSexCov	6	2834.09	1289	2846.09	27.371	2	1.13886e-06
LCMS_steroid	alpha-beta-Cortol	Saturated_eqMVOZ	NA	8	3525.77	1287	3541.77	NA	NA	NA
LCMS_steroid	alpha-beta-Cortol	Saturated_eqMVOZ	Saturated_eqMVOZ.vs.NoAgeCov	6	3553.08	1289	3565.08	27.3112	2	1.17343e-06
LCMS_steroid	alpha-beta-Cortol	Saturated_eqMVOZ	Saturated_eqMVOZ.vs.NoSexCov	6	3527.6	1289	3539.6	1.83454	2	0.399609

## Sheet: Table S4
platform	metabolite	model	MZ.r	MZ.lb	MZ.ub	DZ.r	DZ.lb	DZ.ub	genetic model
LCMS_amine	3-Methoxytyramine	Saturated_eqMVOZ_wAgeCov	0.437988	0.36582	0.504059	0.0461157	-2.97317e-12	0.209479	ADE
LCMS_amine	3-Methoxytyrosine	Saturated_eqMVOZ_wAgeSexCovs	0.549808	0.487814	0.605509	0.136745	0	0.295139	ADE
LCMS_amine	3-Methylhistidine	Saturated_eqMVOZ_noCovs	0.648708	0.598159	0.693656	0.462673	0.300269	0.585888	ACE
LCMS_amine	Anserine	Saturated_eqMVOZ_wAgeCov	0.634416	0.581673	0.681265	0.383025	0.222123	0.513811	ACE
LCMS_amine	Citrulline	Saturated_eqMVOZ_wAgeSexCovs	0.511378	0.445728	0.570748	0.109901	0	0.271189	ADE
LCMS_amine	Cystathionine	Saturated_eqMVOZ_noCovs	0.659004	0.608751	0.703408	0.398529	0.241923	0.525487	ACE
LCMS_amine	Cysteine	Saturated_eqMVOZ_wAgeCov	0.398977	0.325684	0.466804	0.0670412	0	0.24955	ADE
LCMS_amine	3-aminoisobutyric acid	Saturated_eqMVOZ_wAgeCov	0.746082	0.707243	0.78004	0.40388	0.248714	0.529718	ACE
LCMS_amine	Ethanolamine	Saturated_eqMVOZ_wAgeCov	0.401815	0.326718	0.471005	0.0952691	-1.58319e-13	0.254046	ADE
LCMS_amine	Gamma-aminobutyric acid	Saturated_eqMVOZ_wAgeCov	0.497455	0.431256	0.557562	0.00640863	0	0.183403	ADE
LCMS_amine	Glutathione	Saturated_eqMVOZ_wAgeCov	0.409186	0.335265	0.477297	0.181618	0.00297971	0.34199	ADE
LCMS_amine	Glycine	Saturated_eqMVOZ_wAgeCov	0.519397	0.455043	0.577608	0.109544	-4.52126e-13	0.284752	ADE
LCMS_amine	Glycylglycine	Saturated_eqMVOZ_wAgeCov	0.542132	0.480089	0.598077	0.175642	0	0.340496	ADE
LCMS_amine	Glycylproline	Saturated_eqMVOZ_wAgeCov	0.572487	0.51154	0.626824	0.192322	0.0389555	0.332957	ADE
LCMS_amine	Homocitrulline	Saturated_eqMVOZ_wAgeSexCovs	0.559826	0.497514	0.615501	0.245505	0.0898916	0.384009	ADE
LCMS_amine	Homocysteine	Saturated_eqMVOZ_noCovs	0.497486	0.43065	0.558088	0.130726	0	0.290084	ADE
LCMS_amine	Hydroxylysine	Saturated_eqMVOZ_wAgeCov	0.597071	0.540637	0.647504	0.144118	0	0.311354	ADE
LCMS_amine	2-aminoadipic acid	Saturated_eqMVOZ_wAgeCov	0.508876	0.442502	0.568873	0.245279	0.0800165	0.390668	ADE
LCMS_amine	4-hydroxy-proline	Saturated_eqMVOZ_wAgeCov	0.550667	0.487798	0.606991	0.22152	0.0647745	0.362658	ADE
LCMS_amine	Alanine	Saturated_eqMVOZ_wAgeCov	0.509683	0.44419	0.568977	0.076929	0	0.247564	ADE
LCMS_amine	Alpha-aminobutyric acid	Saturated_eqMVOZ_wAgeCov	0.578364	0.519019	0.631392	0.171663	0.00379726	0.325074	ADE
LCMS_amine	Arginine	Saturated_eqMVOZ_wAgeCov	0.478256	0.411042	0.5396	0.0606531	-2.10796e-12	0.247105	ADE
LCMS_amine	Asparagine	Saturated_eqMVOZ_wAgeSexCovs	0.526801	0.463083	0.584352	0.0737998	0	0.245878	ADE
LCMS_amine	Aspartic acid	Saturated_eqMVOZ_wAgeCov	0.324549	0.244624	0.399287	0.0418493	-1.73952e-12	0.206413	ADE
LCMS_amine	Glutamic acid	Saturated_eqMVOZ_wAgeCov	0.460486	0.389327	0.525254	0.146788	-1.1221e-12	0.298126	ADE
LCMS_amine	Glutamine	Saturated_eqMVOZ_wAgeCov	0.509448	0.444045	0.568689	0.131792	0	0.296428	ADE
LCMS_amine	Histidine	Saturated_eqMVOZ_wAgeSexCovs	0.597407	0.540601	0.648101	0.179529	0.0100123	0.333571	ADE
LCMS_amine	Homoserine	Saturated_eqMVOZ_wAgeCov	0.248596	0.165844	0.327232	0.0219567	-3.12355e-13	0.192476	ADE
LCMS_amine	Isoleucine	Saturated_eqMVOZ_wAgeCov	0.472694	0.403339	0.535795	0.0914304	0	0.253177	ADE
LCMS_amine	Kynurenine	Saturated_eqMVOZ_wAgeSexCovs	0.63533	0.581791	0.682662	0.2664	0.11377	0.40145	ADE
LCMS_amine	Leucine	Saturated_eqMVOZ_wAgeCov	0.493414	0.426067	0.554497	0.0979933	0	0.261506	ADE
LCMS_amine	Lysine	Saturated_eqMVOZ_wAgeCov	0.629792	0.577293	0.676548	0.187547	0	0.361864	ADE
LCMS_amine	Methionine	Saturated_eqMVOZ_wAgeCov	0.49068	0.420611	0.553829	0.191928	0.0428614	0.328409	ADE
LCMS_amine	Methionine sulfoxide	Saturated_eqMVOZ_wAgeCov	0.529234	0.464493	0.587474	0.177535	0.0104842	0.32899	ADE
LCMS_amine	Phenylalanine	Saturated_eqMVOZ_wAgeSexCovs	0.567276	0.506745	0.62146	0.181995	0.0136466	0.334958	ADE
LCMS_amine	Proline	Saturated_eqMVOZ_wAgeCov	0.435539	0.362634	0.502236	0.0896108	0	0.247454	ADE
LCMS_amine	Serine	Saturated_eqMVOZ_wAgeCov	0.484023	0.415937	0.545887	0.0529233	0	0.222978	ADE
LCMS_amine	Threonine	Saturated_eqMVOZ_wAgeCov	0.54442	0.481939	0.600607	0.0530054	-1.05531e-12	0.22101	ADE
LCMS_amine	Tryptophan	Saturated_eqMVOZ_wAgeSexCovs	0.617792	0.562965	0.66655	0.298231	0.132448	0.439657	ADE
LCMS_amine	Tyrosine	Saturated_eqMVOZ_wAgeSexCovs	0.594011	0.536942	0.644998	0.219507	0.0431246	0.37505	ADE
LCMS_amine	Valine	Saturated_eqMVOZ_wAgeCov	0.473212	0.404219	0.536029	0.0930122	0	0.259247	ADE
LCMS_amine	Methionine sulfone	Saturated_eqMVOZ_wAgeSexCovs	0.446894	0.374121	0.51322	0.130927	0	0.280873	ADE
LCMS_amine	N6-N6-N6-Trimethyl-lysine	Saturated_eqMVOZ_wAgeCov	0.45798	0.38569	0.523675	0.218456	0.0648734	0.357409	ADE
LCMS_amine	Norepinephrine	Saturated_eqMVOZ_wAgeSexCovs	0.505226	0.437712	0.56613	0.0772876	0	0.227492	ADE
LCMS_amine	O-Acetyl-serine	Saturated_eqMVOZ_wAgeCov	0.440546	0.368594	0.5064	0.143959	-2.55412e-12	0.30155	ADE
LCMS_amine	O-Phosphoethanolamine	Saturated_eqMVOZ_wAgeCov	0.538304	0.476108	0.59449	0.286791	0.108888	0.436617	ACE
LCMS_amine	Ornithine	Saturated_eqMVOZ_wAgeCov	0.496317	0.430548	0.556138	0.0220262	0	0.208699	ADE
LCMS_amine	Putrescine	Saturated_eqMVOZ_wAgeSexCovs	0.460492	0.390279	0.524563	0.225174	0.0545942	0.376014	ADE
LCMS_amine	S-Methylcysteine	Saturated_eqMVOZ_wAgeCov	0.552483	0.490426	0.608204	0.334113	0.178782	0.465718	ACE
LCMS_amine	Sarcosine	Saturated_eqMVOZ_wAgeCov	0.552375	0.491803	0.606973	0.142949	0	0.319581	ADE
LCMS_amine	Serotonine	Saturated_eqMVOZ_wAgeCov	0.427296	0.351874	0.496127	0.104191	0	0.247518	ADE
LCMS_amine	Taurine	Saturated_eqMVOZ_noCovs	0.582269	0.524318	0.634205	0.227228	0.0463287	0.384801	ADE
LCMS_amine	5-Hydroxy-tryptophan	Saturated_eqMVOZ_wAgeCov	0.403615	0.326363	0.474432	0.0460142	-3.21657e-12	0.198061	ADE
LCMS_amine	ADMA	Saturated_eqMVOZ_wAgeCov	0.3527	0.27232	0.42718	0.0775477	0	0.226882	ADE
LCMS_amine	Beta-Alanine	Saturated_eqMVOZ_wAgeSexCovs	0.492502	0.425239	0.553549	0.125307	0	0.288714	ADE
LCMS_amine	SDMA	Saturated_eqMVOZ_wAgeCov	0.368803	0.290049	0.441622	0.0618918	-2.9367e-12	0.21249	ADE
GCMS_organicacid	2-hydroxybutyric acid	Saturated_eqMVOZ_wAgeCov	0.527536	0.463414	0.585411	0.293036	0.122483	0.437626	ACE
GCMS_organicacid	Adipic acid	Saturated_eqMVOZ_wAgeCov	0.620237	0.565417	0.668889	0.207452	0.0504464	0.349834	ADE
GCMS_organicacid	Citric acid	Saturated_eqMVOZ_wSexCov	0.538158	0.47632	0.594054	0.175054	-2.82493e-13	0.349866	ADE
GCMS_organicacid	Glutaric acid	Saturated_eqMVOZ_wAgeCov	0.557964	0.497807	0.612139	0.261061	0.0742799	0.418232	ADE
GCMS_organicacid	Glycolic acid	Saturated_eqMVOZ_noCovs	0.521482	0.45737	0.579493	0.254285	0.0764035	0.407209	ADE
GCMS_organicacid	Malic acid	Saturated_eqMVOZ_wAgeCov	0.476595	0.408063	0.538987	0.151562	0	0.316858	ADE
GCMS_organicacid	Succinic acid	Saturated_eqMVOZ_wAgeCov	0.641912	0.589112	0.688546	0.33888	0.182863	0.469872	ACE
GCMS_organicacid	Fumaric acid	Saturated_eqMVOZ_wAgeSexCovs	0.502581	0.436067	0.56282	0.134967	5.24318e-13	0.299105	ADE
GCMS_organicacid	Methylmalonic acid	Saturated_eqMVOZ_noCovs	0.635654	0.58332	0.682165	0.33043	0.160672	0.471185	ACE
GCMS_organicacid	Pyroglutamic acid	Saturated_eqMVOZ_wAgeSexCovs	0.354811	0.276709	0.427427	0.0698159	3.02889e-12	0.231109	ADE
GCMS_organicacid	Isocitrate	Saturated_eqMVOZ_wAgeCov	0.326253	0.245954	0.401266	0.104318	-1.11499e-12	0.260283	ADE
GCMS_organicacid	3-Hydroxybutyric acid	Saturated_eqMVOZ_wAgeSexCovs	0.587535	0.529936	0.639089	0.26712	0.0949802	0.415201	ADE
GCMS_organicacid	3-Hydroxyisobutyric acid	Saturated_eqMVOZ_wAgeCov	0.537046	0.473676	0.594116	0.27301	0.100456	0.42071	ACE
GCMS_organicacid	3-hydroxyisovaleric acid	Saturated_eqMVOZ_wAgeCov	0.576109	0.516722	0.629281	0.351758	0.188583	0.486541	ACE
GCMS_organicacid	Glyceric acid	Saturated_eqMVOZ_wAgeCov	0.447022	0.373529	0.513878	0.20984	0.0535664	0.350717	ADE
GCMS_organicacid	Uracil	Saturated_eqMVOZ_wAgeCov	0.584834	0.52794	0.635955	0.251383	0.0516881	0.41823	ADE
GCMS_organicacid	Homovanillic acid	Saturated_eqMVOZ_wAgeCov	0.359566	0.278544	0.434418	0.243871	0.0998129	0.373877	ACE
GCMS_organicacid	Cis-aconitic acid	Saturated_eqMVOZ_wAgeCov	0.385477	0.308626	0.456421	0.157843	0	0.309857	ADE
GCMS_organicacid	3-methyladipic acid	Saturated_eqMVOZ_wAgeCov	0.564827	0.503408	0.619725	0.258014	0.105939	0.393078	ADE
GCMS_organicacid	3-Hydroxypropionic acid	Saturated_eqMVOZ_noCovs	0.591841	0.535785	0.642191	0.297526	0.0956991	0.459397	ACE
LCMS_steroid	beta-Cortolone	Saturated_eqMVOZ_wSexCov	0.551781	0.489873	0.607367	0.147912	-3.09243e-13	0.309679	ADE
LCMS_steroid	alpha-Cortolone	Saturated_eqMVOZ_wAgeSexCovs	0.524596	0.45848	0.583962	0.141	0	0.288751	ADE
LCMS_steroid	Cortisol	Saturated_eqMVOZ_wAgeCov	0.495968	0.428496	0.557141	0.337122	0.17197	0.474343	ACE
LCMS_steroid	Cortisone	Saturated_eqMVOZ_wAgeCov	0.468407	0.398658	0.531957	0.29862	0.13059	0.441099	ACE
LCMS_steroid	Cortisone sulfate	Saturated_eqMVOZ_noCovs	0.551716	0.490661	0.606724	0.283816	0.102987	0.43563	ACE
LCMS_steroid	Dehydroepiandrosterone sulfate	Saturated_eqMVOZ_wAgeSexCovs	0.791483	0.758613	0.819998	0.439053	0.297661	0.554327	ACE
LCMS_steroid	DihydroTestosterone glucuronide	Saturated_eqMVOZ_wAgeCov	0.748916	0.71102	0.782093	0.136376	0	0.315157	ADE
LCMS_steroid	Etiocholanolone glucuronide	Saturated_eqMVOZ_wAgeSexCovs	0.764505	0.727995	0.796289	0.308142	0.14532	0.446893	ADE
LCMS_steroid	Etiocholanolone sulfate	Saturated_eqMVOZ_wAgeSexCovs	0.812388	0.782428	0.83826	0.321641	0.171658	0.451127	ADE
LCMS_steroid	alpha-beta-Cortol	Saturated_eqMVOZ_wAgeCov	0.429191	0.357133	0.495389	0.108104	-2.26795e-12	0.279634	ADE

## Sheet: Table S5
platform	metabolite	modelcomparison	ep	minus2LL	df	AIC	diffLL	diffdf	p
LCMS_amine	3-Methoxytyramine	Saturated_eqMVOZ_wAgeCov	6	3472.22	1289	3484.22	NA	NA	NA
LCMS_amine	3-Methoxytyramine	ADE	6	3472.22	1289	3484.22	6.77755e-09	0	NA
LCMS_amine	3-Methoxytyrosine	Saturated_eqMVOZ_wAgeSexCovs	8	3391.5	1287	3407.5	NA	NA	NA
LCMS_amine	3-Methoxytyrosine	ADE	8	3391.5	1287	3407.5	1.62536e-07	0	NA
LCMS_amine	3-Methylhistidine	Saturated_eqMVOZ_noCovs	4	3358.23	1291	3366.23	NA	NA	NA
LCMS_amine	3-Methylhistidine	ACE	4	3358.23	1291	3366.23	-5.27507e-11	0	NA
LCMS_amine	Anserine	Saturated_eqMVOZ_wAgeCov	6	3354.41	1289	3366.41	NA	NA	NA
LCMS_amine	Anserine	ACE	6	3354.41	1289	3366.41	5.4979e-10	0	NA
LCMS_amine	Citrulline	Saturated_eqMVOZ_wAgeSexCovs	8	3469.74	1287	3485.74	NA	NA	NA
LCMS_amine	Citrulline	ADE	8	3469.74	1287	3485.74	4.07454e-10	0	NA
LCMS_amine	Cystathionine	Saturated_eqMVOZ_noCovs	4	3363.05	1291	3371.05	NA	NA	NA
LCMS_amine	Cystathionine	ACE	4	3363.05	1291	3371.05	-3.18778e-10	0	NA
LCMS_amine	Cysteine	Saturated_eqMVOZ_wAgeCov	6	3562.21	1289	3574.21	NA	NA	NA
LCMS_amine	Cysteine	ADE	6	3562.21	1289	3574.21	-1.52795e-10	0	NA
LCMS_amine	3-aminoisobutyric acid	Saturated_eqMVOZ_wAgeCov	6	3162.4	1289	3174.4	NA	NA	NA
LCMS_amine	3-aminoisobutyric acid	ACE	6	3162.4	1289	3174.4	3.45849e-07	0	NA
LCMS_amine	Ethanolamine	Saturated_eqMVOZ_wAgeCov	6	3556.19	1289	3568.19	NA	NA	NA
LCMS_amine	Ethanolamine	ADE	6	3556.19	1289	3568.19	7.86713e-11	0	NA
LCMS_amine	Gamma-aminobutyric acid	Saturated_eqMVOZ_wAgeCov	6	3477.56	1293	3489.56	NA	NA	NA
LCMS_amine	Gamma-aminobutyric acid	ADE	6	3474.54	1289	3486.54	-3.02365	-4	NA
LCMS_amine	Glutathione	Saturated_eqMVOZ_wAgeCov	6	3541.14	1289	3553.14	NA	NA	NA
LCMS_amine	Glutathione	ADE	6	3541.14	1289	3553.14	2.56023e-10	0	NA
LCMS_amine	Glycine	Saturated_eqMVOZ_wAgeCov	6	3499.97	1289	3511.97	NA	NA	NA
LCMS_amine	Glycine	ADE	6	3499.97	1289	3511.97	2.01235e-08	0	NA
LCMS_amine	Glycylglycine	Saturated_eqMVOZ_wAgeCov	6	3448.16	1289	3460.16	NA	NA	NA
LCMS_amine	Glycylglycine	ADE	6	3448.16	1289	3460.16	3.86385e-08	0	NA
LCMS_amine	Glycylproline	Saturated_eqMVOZ_wAgeCov	6	3459.79	1289	3471.79	NA	NA	NA
LCMS_amine	Glycylproline	ADE	6	3459.79	1289	3471.79	5.3069e-10	0	NA
LCMS_amine	Homocitrulline	Saturated_eqMVOZ_wAgeSexCovs	8	3404.49	1287	3420.49	NA	NA	NA
LCMS_amine	Homocitrulline	ADE	8	3404.49	1287	3420.49	1.3694e-07	0	NA
LCMS_amine	Homocysteine	Saturated_eqMVOZ_noCovs	4	3526.36	1291	3534.36	NA	NA	NA
LCMS_amine	Homocysteine	ADE	4	3526.36	1291	3534.36	-1.24146e-10	0	NA
LCMS_amine	Hydroxylysine	Saturated_eqMVOZ_wAgeCov	6	3428.83	1289	3440.83	NA	NA	NA
LCMS_amine	Hydroxylysine	ADE	6	3428.83	1289	3440.83	3.0172e-08	0	NA
LCMS_amine	2-aminoadipic acid	Saturated_eqMVOZ_wAgeCov	6	3466.14	1289	3478.14	NA	NA	NA
LCMS_amine	2-aminoadipic acid	ADE	6	3466.14	1289	3478.14	-2.16914e-10	0	NA
LCMS_amine	4-hydroxy-proline	Saturated_eqMVOZ_wAgeCov	6	3458.13	1289	3470.13	NA	NA	NA
LCMS_amine	4-hydroxy-proline	ADE	6	3458.13	1289	3470.13	5.47952e-08	0	NA
LCMS_amine	Alanine	Saturated_eqMVOZ_wAgeCov	6	3502.57	1289	3514.57	NA	NA	NA
LCMS_amine	Alanine	ADE	6	3502.57	1289	3514.57	-9.77707e-11	0	NA
LCMS_amine	Alpha-aminobutyric acid	Saturated_eqMVOZ_wAgeCov	6	3421.18	1289	3433.18	NA	NA	NA
LCMS_amine	Alpha-aminobutyric acid	ADE	6	3421.18	1289	3433.18	6.04755e-08	0	NA
LCMS_amine	Arginine	Saturated_eqMVOZ_wAgeCov	6	3480.86	1289	3492.86	NA	NA	NA
LCMS_amine	Arginine	ADE	6	3480.86	1289	3492.86	1.01807e-07	0	NA
LCMS_amine	Asparagine	Saturated_eqMVOZ_wAgeSexCovs	8	3473.35	1287	3489.35	NA	NA	NA
LCMS_amine	Asparagine	ADE	8	3473.35	1287	3489.35	9.82254e-11	0	NA
LCMS_amine	Aspartic acid	Saturated_eqMVOZ_wAgeCov	6	3574.17	1289	3586.17	NA	NA	NA
LCMS_amine	Aspartic acid	ADE	6	3574.17	1289	3586.17	5.27507e-11	0	NA
LCMS_amine	Glutamic acid	Saturated_eqMVOZ_wAgeCov	6	3507.52	1289	3519.52	NA	NA	NA
LCMS_amine	Glutamic acid	ADE	6	3507.52	1289	3519.52	5.97565e-08	0	NA
LCMS_amine	Glutamine	Saturated_eqMVOZ_wAgeCov	6	3484.39	1289	3496.39	NA	NA	NA
LCMS_amine	Glutamine	ADE	6	3484.39	1289	3496.39	-2.00544e-10	0	NA
LCMS_amine	Histidine	Saturated_eqMVOZ_wAgeSexCovs	8	3384.62	1287	3400.62	NA	NA	NA
LCMS_amine	Histidine	ADE	8	3384.62	1287	3400.62	-4.24734e-10	0	NA
LCMS_amine	Homoserine	Saturated_eqMVOZ_wAgeCov	6	3585.15	1289	3597.15	NA	NA	NA
LCMS_amine	Homoserine	ADE	6	3585.15	1289	3597.15	6.42663e-08	0	NA
LCMS_amine	Isoleucine	Saturated_eqMVOZ_wAgeCov	6	3497.69	1289	3509.69	NA	NA	NA
LCMS_amine	Isoleucine	ADE	6	3497.69	1289	3509.69	7.29469e-08	0	NA
LCMS_amine	Kynurenine	Saturated_eqMVOZ_wAgeSexCovs	8	3345.15	1287	3361.15	NA	NA	NA
LCMS_amine	Kynurenine	ADE	8	3345.15	1287	3361.15	6.88101e-08	0	NA
LCMS_amine	Leucine	Saturated_eqMVOZ_wAgeCov	6	3479.78	1289	3491.78	NA	NA	NA
LCMS_amine	Leucine	ADE	6	3479.78	1289	3491.78	-3.27418e-11	0	NA
LCMS_amine	Lysine	Saturated_eqMVOZ_wAgeCov	6	3388.82	1289	3400.82	NA	NA	NA
LCMS_amine	Lysine	ADE	6	3388.82	1289	3400.82	3.31188e-08	0	NA
LCMS_amine	Methionine	Saturated_eqMVOZ_wAgeCov	6	3473.59	1289	3485.59	NA	NA	NA
LCMS_amine	Methionine	ADE	6	3473.59	1289	3485.59	7.73439e-08	0	NA
LCMS_amine	Methionine sulfoxide	Saturated_eqMVOZ_wAgeCov	6	3477.43	1289	3489.43	NA	NA	NA
LCMS_amine	Methionine sulfoxide	ADE	6	3477.43	1289	3489.43	-4.50655e-10	0	NA
LCMS_amine	Phenylalanine	Saturated_eqMVOZ_wAgeSexCovs	8	3391.81	1287	3407.81	NA	NA	NA
LCMS_amine	Phenylalanine	ADE	8	3391.81	1287	3407.81	1.01409e-10	0	NA
LCMS_amine	Proline	Saturated_eqMVOZ_wAgeCov	6	3519.2	1289	3531.2	NA	NA	NA
LCMS_amine	Proline	ADE	6	3519.2	1289	3531.2	3.281e-08	0	NA
LCMS_amine	Serine	Saturated_eqMVOZ_wAgeCov	6	3491.74	1289	3503.74	NA	NA	NA
LCMS_amine	Serine	ADE	6	3491.74	1289	3503.74	-2.77396e-11	0	NA
LCMS_amine	Threonine	Saturated_eqMVOZ_wAgeCov	6	3481.96	1289	3493.96	NA	NA	NA
LCMS_amine	Threonine	ADE	6	3481.96	1289	3493.96	1.72377e-08	0	NA
LCMS_amine	Tryptophan	Saturated_eqMVOZ_wAgeSexCovs	8	3342.82	1287	3358.82	NA	NA	NA
LCMS_amine	Tryptophan	ADE	8	3342.82	1287	3358.82	8.31828e-08	0	NA
LCMS_amine	Tyrosine	Saturated_eqMVOZ_wAgeSexCovs	8	3372.28	1287	3388.28	NA	NA	NA
LCMS_amine	Tyrosine	ADE	8	3372.28	1287	3388.28	4.50655e-10	0	NA
LCMS_amine	Valine	Saturated_eqMVOZ_wAgeCov	6	3462.09	1289	3474.09	NA	NA	NA
LCMS_amine	Valine	ADE	6	3462.09	1289	3474.09	1.19066e-07	0	NA
LCMS_amine	Methionine sulfone	Saturated_eqMVOZ_wAgeSexCovs	8	3486.38	1287	3502.38	NA	NA	NA
LCMS_amine	Methionine sulfone	ADE	8	3486.38	1287	3502.38	8.83565e-08	0	NA
LCMS_amine	N6-N6-N6-Trimethyl-lysine	Saturated_eqMVOZ_wAgeCov	6	3521.2	1289	3533.2	NA	NA	NA
LCMS_amine	N6-N6-N6-Trimethyl-lysine	ADE	6	3521.2	1289	3533.2	-1.94177e-10	0	NA
LCMS_amine	Norepinephrine	Saturated_eqMVOZ_wAgeSexCovs	8	3445.03	1287	3461.03	NA	NA	NA
LCMS_amine	Norepinephrine	ADE	8	3445.03	1287	3461.03	7.78082e-08	0	NA
LCMS_amine	O-Acetyl-serine	Saturated_eqMVOZ_wAgeCov	6	3492.01	1289	3504.01	NA	NA	NA
LCMS_amine	O-Acetyl-serine	ADE	6	3492.01	1289	3504.01	1.41881e-10	0	NA
LCMS_amine	O-Phosphoethanolamine	Saturated_eqMVOZ_wAgeCov	6	3390.83	1289	3402.83	NA	NA	NA
LCMS_amine	O-Phosphoethanolamine	ACE	6	3390.83	1289	3402.83	-6.78028e-10	0	NA
LCMS_amine	Ornithine	Saturated_eqMVOZ_wAgeCov	6	3485.96	1289	3497.96	NA	NA	NA
LCMS_amine	Ornithine	ADE	6	3485.96	1289	3497.96	-4.36557e-10	0	NA
LCMS_amine	Putrescine	Saturated_eqMVOZ_wAgeSexCovs	8	3458.02	1287	3474.02	NA	NA	NA
LCMS_amine	Putrescine	ADE	8	3458.02	1287	3474.02	1.11413e-10	0	NA
LCMS_amine	S-Methylcysteine	Saturated_eqMVOZ_wAgeCov	6	3448.18	1289	3460.18	NA	NA	NA
LCMS_amine	S-Methylcysteine	ACE	6	3448.18	1289	3460.18	6.68479e-11	0	NA
LCMS_amine	Sarcosine	Saturated_eqMVOZ_wAgeCov	6	3421.85	1289	3433.85	NA	NA	NA
LCMS_amine	Sarcosine	ADE	6	3421.85	1289	3433.85	-8.18545e-10	0	NA
LCMS_amine	Serotonine	Saturated_eqMVOZ_wAgeCov	6	3468.69	1289	3480.69	NA	NA	NA
LCMS_amine	Serotonine	ADE	6	3468.69	1289	3480.69	-8.2764e-11	0	NA
LCMS_amine	Taurine	Saturated_eqMVOZ_noCovs	4	3450.17	1291	3458.17	NA	NA	NA
LCMS_amine	Taurine	ADE	4	3450.17	1291	3458.17	-2.39197e-10	0	NA
LCMS_amine	5-Hydroxy-tryptophan	Saturated_eqMVOZ_wAgeCov	6	3411.24	1289	3423.24	NA	NA	NA
LCMS_amine	5-Hydroxy-tryptophan	ADE	6	3411.24	1289	3423.24	-3.07409e-10	0	NA
LCMS_amine	ADMA	Saturated_eqMVOZ_wAgeCov	6	3510.27	1289	3522.27	NA	NA	NA
LCMS_amine	ADMA	ADE	6	3510.27	1289	3522.27	1.12851e-07	0	NA
LCMS_amine	Beta-Alanine	Saturated_eqMVOZ_wAgeSexCovs	8	3504.29	1287	3520.29	NA	NA	NA
LCMS_amine	Beta-Alanine	ADE	8	3504.29	1287	3520.29	2.05841e-08	0	NA
LCMS_amine	SDMA	Saturated_eqMVOZ_wAgeCov	6	3515.17	1289	3527.17	NA	NA	NA
LCMS_amine	SDMA	ADE	6	3515.17	1289	3527.17	1.09057e-07	0	NA
GCMS_organicacid	2-hydroxybutyric acid	Saturated_eqMVOZ_wAgeCov	6	3460.93	1289	3472.93	NA	NA	NA
GCMS_organicacid	2-hydroxybutyric acid	ACE	6	3460.93	1289	3472.93	-1.76897e-10	0	NA
GCMS_organicacid	Adipic acid	Saturated_eqMVOZ_wAgeCov	6	3409.09	1289	3421.09	NA	NA	NA
GCMS_organicacid	Adipic acid	ADE	6	3409.09	1289	3421.09	4.07704e-08	0	NA
GCMS_organicacid	Citric acid	Saturated_eqMVOZ_wSexCov	6	3459.48	1289	3471.48	NA	NA	NA
GCMS_organicacid	Citric acid	ADE	6	3459.48	1289	3471.48	-1.87356e-10	0	NA
GCMS_organicacid	Glutaric acid	Saturated_eqMVOZ_wAgeCov	6	3420.11	1289	3432.11	NA	NA	NA
GCMS_organicacid	Glutaric acid	ADE	6	3420.11	1289	3432.11	1.1066e-07	0	NA
GCMS_organicacid	Glycolic acid	Saturated_eqMVOZ_noCovs	4	3500.75	1291	3508.75	NA	NA	NA
GCMS_organicacid	Glycolic acid	ADE	4	3500.75	1291	3508.75	-9.09495e-12	0	NA
GCMS_organicacid	Malic acid	Saturated_eqMVOZ_wAgeCov	6	3519.85	1289	3531.85	NA	NA	NA
GCMS_organicacid	Malic acid	ADE	6	3519.85	1289	3531.85	-1.1687e-10	0	NA
GCMS_organicacid	Succinic acid	Saturated_eqMVOZ_wAgeCov	6	3352.41	1289	3364.41	NA	NA	NA
GCMS_organicacid	Succinic acid	ACE	6	3352.41	1289	3364.41	-1.23691e-10	0	NA
GCMS_organicacid	Fumaric acid	Saturated_eqMVOZ_wAgeSexCovs	8	3476.08	1287	3492.08	NA	NA	NA
GCMS_organicacid	Fumaric acid	ADE	8	3476.08	1287	3492.08	6.98797e-08	0	NA
GCMS_organicacid	Methylmalonic acid	Saturated_eqMVOZ_noCovs	4	3389.44	1291	3397.44	NA	NA	NA
GCMS_organicacid	Methylmalonic acid	ACE	4	3389.44	1291	3397.44	-1.18689e-10	0	NA
GCMS_organicacid	Pyroglutamic acid	Saturated_eqMVOZ_wAgeSexCovs	8	3499.85	1287	3515.85	NA	NA	NA
GCMS_organicacid	Pyroglutamic acid	ADE	8	3499.85	1287	3515.85	1.24729e-07	0	NA
GCMS_organicacid	Isocitrate	Saturated_eqMVOZ_wAgeCov	6	3576.81	1289	3588.81	NA	NA	NA
GCMS_organicacid	Isocitrate	ADE	6	3576.81	1289	3588.81	1.9359e-08	0	NA
GCMS_organicacid	3-Hydroxybutyric acid	Saturated_eqMVOZ_wAgeSexCovs	8	3412.91	1287	3428.91	NA	NA	NA
GCMS_organicacid	3-Hydroxybutyric acid	ADE	8	3412.91	1287	3428.91	5.94573e-08	0	NA
GCMS_organicacid	3-Hydroxyisobutyric acid	Saturated_eqMVOZ_wAgeCov	6	3466.29	1289	3478.29	NA	NA	NA
GCMS_organicacid	3-Hydroxyisobutyric acid	ACE	6	3466.29	1289	3478.29	2.55113e-10	0	NA
GCMS_organicacid	3-hydroxyisovaleric acid	Saturated_eqMVOZ_wAgeCov	6	3439.11	1289	3451.11	NA	NA	NA
GCMS_organicacid	3-hydroxyisovaleric acid	ACE	6	3439.11	1289	3451.11	-1.95541e-11	0	NA
GCMS_organicacid	Glyceric acid	Saturated_eqMVOZ_wAgeCov	6	3529.56	1289	3541.56	NA	NA	NA
GCMS_organicacid	Glyceric acid	ADE	6	3529.56	1289	3541.56	-4.27463e-11	0	NA
GCMS_organicacid	Uracil	Saturated_eqMVOZ_wAgeCov	6	3375.55	1289	3387.55	NA	NA	NA
GCMS_organicacid	Uracil	ADE	6	3375.55	1289	3387.55	1.71466e-07	0	NA
GCMS_organicacid	Homovanillic acid	Saturated_eqMVOZ_wAgeCov	6	3372.3	1289	3384.3	NA	NA	NA
GCMS_organicacid	Homovanillic acid	ACE	6	3372.3	1289	3384.3	-4.17458e-10	0	NA
GCMS_organicacid	Cis-aconitic acid	Saturated_eqMVOZ_wAgeCov	6	3569.33	1289	3581.33	NA	NA	NA
GCMS_organicacid	Cis-aconitic acid	ADE	6	3569.33	1289	3581.33	1.20053e-10	0	NA
GCMS_organicacid	3-methyladipic acid	Saturated_eqMVOZ_wAgeCov	6	3448.47	1289	3460.47	NA	NA	NA
GCMS_organicacid	3-methyladipic acid	ADE	6	3448.47	1289	3460.47	-2.94676e-10	0	NA
GCMS_organicacid	3-Hydroxypropionic acid	Saturated_eqMVOZ_noCovs	4	3429.87	1291	3437.87	NA	NA	NA
GCMS_organicacid	3-Hydroxypropionic acid	ACE	4	3429.87	1291	3437.87	-1.60981e-10	0	NA
LCMS_steroid	beta-Cortolone	Saturated_eqMVOZ_wSexCov	6	3478.1	1289	3490.1	NA	NA	NA
LCMS_steroid	beta-Cortolone	ADE	6	3478.1	1289	3490.1	-2.6921e-10	0	NA
LCMS_steroid	alpha-Cortolone	Saturated_eqMVOZ_wAgeSexCovs	8	3487.4	1287	3503.4	NA	NA	NA
LCMS_steroid	alpha-Cortolone	ADE	8	3487.4	1287	3503.4	-4.8658e-11	0	NA
LCMS_steroid	Cortisol	Saturated_eqMVOZ_wAgeCov	6	3499.46	1289	3511.46	NA	NA	NA
LCMS_steroid	Cortisol	ACE	6	3499.46	1289	3511.46	-1.49157e-10	0	NA
LCMS_steroid	Cortisone	Saturated_eqMVOZ_wAgeCov	6	3507.01	1289	3519.01	NA	NA	NA
LCMS_steroid	Cortisone	ACE	6	3507.01	1289	3519.01	-4.04725e-11	0	NA
LCMS_steroid	Cortisone sulfate	Saturated_eqMVOZ_noCovs	4	3474.1	1291	3482.1	NA	NA	NA
LCMS_steroid	Cortisone sulfate	ACE	4	3474.1	1291	3482.1	-2.00998e-10	0	NA
LCMS_steroid	Dehydroepiandrosterone sulfate	Saturated_eqMVOZ_wAgeSexCovs	8	2889.83	1287	2905.83	NA	NA	NA
LCMS_steroid	Dehydroepiandrosterone sulfate	ACE	8	2889.83	1287	2905.83	-1.57693e-08	0	NA
LCMS_steroid	DihydroTestosterone glucuronide	Saturated_eqMVOZ_wAgeCov	6	3163.49	1289	3175.49	NA	NA	NA
LCMS_steroid	DihydroTestosterone glucuronide	ADE	6	3163.49	1289	3175.49	3.3485e-07	0	NA
LCMS_steroid	Etiocholanolone glucuronide	Saturated_eqMVOZ_wAgeSexCovs	8	2780.74	1287	2796.74	NA	NA	NA
LCMS_steroid	Etiocholanolone glucuronide	ADE	8	2780.74	1287	2796.74	-3.12411e-10	0	NA
LCMS_steroid	Etiocholanolone sulfate	Saturated_eqMVOZ_wAgeSexCovs	8	2806.72	1287	2822.72	NA	NA	NA
LCMS_steroid	Etiocholanolone sulfate	ADE	8	2806.72	1287	2822.72	6.36646e-11	0	NA
LCMS_steroid	alpha-beta-Cortol	Saturated_eqMVOZ_wAgeCov	6	3527.6	1289	3539.6	NA	NA	NA
LCMS_steroid	alpha-beta-Cortol	ADE	6	3527.6	1289	3539.6	4.70432e-08	0	NA

## Sheet: Table S6
			unstandardized variance components												standardized variance components
platform	metabolite	model	broad-sense h2	broad-sense h2 lb	broad-sense h2 ub	A	A.lb	A.ub	C	C.lb	C.ub	E	E.lb	E.ub	broad-sense h2	broad-sense h2 lb	broad-sense h2 ub	A	A.lb	A.ub	C	C.lb	C.ub	E	E.lb	E.ub
LCMS_amine	3-Methoxytyramine	ADE	0.408605	0.328509	0.495794							0.52431	0.465891	0.592673	0.437987	0.36582	0.504059							0.562013	0.495941	0.63418
LCMS_amine	3-Methoxytyrosine	ADE	0.51249	0.432305	0.601389							0.419636	0.372818	0.474514	0.549808	0.487814	0.605509							0.450192	0.394491	0.512186
LCMS_amine	3-Methylhistidine	ACE				0.371802	0.116058	0.706486	0.276439	-0.0480874	0.534403	0.351038	0.312127	0.396634				0.37207	0.116047	0.702767	0.276638	-0.0484475	0.522309	0.351291	0.306344	0.401841
LCMS_amine	Anserine	ACE				0.491097	0.223747	0.825277	0.128575	-0.18752	0.391	0.357087	0.317283	0.403781				0.502782	0.229798	0.834352	0.131634	-0.192007	0.393396	0.365584	0.318735	0.418327
LCMS_amine	Citrulline	ADE	0.494453	0.411504	0.585881							0.472449	0.419794	0.534131	0.511378	0.445728	0.570748							0.488622	0.429252	0.554272
LCMS_amine	Cystathionine	ACE				0.524471	0.258271	0.85888	0.138988	-0.177544	0.401565	0.343301	0.3049	0.388394				0.52095	0.257476	0.842463	0.138055	-0.176486	0.391593	0.340996	0.296592	0.391249
LCMS_amine	Cysteine	ADE	0.392676	0.309926	0.48239							0.59153	0.526485	0.667421	0.398977	0.325684	0.466804							0.601023	0.533196	0.674316
LCMS_amine	3-aminoisobutyric acid	ACE				0.652194	0.408317	0.963875	0.0587719	-0.236915	0.30311	0.241967	0.215005	0.273613				0.684407	0.42994	0.998653	0.0616747	-0.248989	0.311704	0.253918	0.21996	0.292757
LCMS_amine	Ethanolamine	ADE	0.394228	0.309766	0.485589							0.586889	0.521472	0.66341	0.401816	0.326718	0.471005							0.598184	0.528995	0.673282
LCMS_amine	Gamma-aminobutyric acid	ADE	0.472201	0.3905	0.562028							0.487145	0.433083	0.550403	0.492211	0.425343	0.552958							0.507789	0.447042	0.574657
LCMS_amine	Glutathione	ADE	0.398823	0.31551	0.48921							0.575852	0.511923	0.650592	0.409186	0.335265	0.477297							0.590814	0.522703	0.664735
LCMS_amine	Glycine	ADE	0.516432	0.431662	0.61008							0.477862	0.424812	0.539958	0.519396	0.455043	0.577608							0.480604	0.422392	0.544957
LCMS_amine	Glycylglycine	ADE	0.525933	0.443202	0.617715							0.444188	0.394906	0.50188	0.542131	0.480089	0.598077							0.457869	0.401923	0.519911
LCMS_amine	Glycylproline	ADE	0.57206	0.484576	0.669186							0.427193	0.379026	0.483806	0.572487	0.51154	0.626824							0.427513	0.373176	0.48846
LCMS_amine	Homocitrulline	ADE	0.532551	0.449229	0.624946							0.418728	0.371517	0.47421	0.559826	0.497514	0.615501							0.440174	0.384499	0.502486
LCMS_amine	Homocysteine	ADE	0.498892	0.412977	0.593416							0.503934	0.447822	0.569643	0.497486	0.43065	0.558088							0.502514	0.441912	0.56935
LCMS_amine	Hydroxylysine	ADE	0.592168	0.50721	0.687084							0.39962	0.35524	0.451612	0.597071	0.540637	0.647504							0.402929	0.352496	0.459363
LCMS_amine	2-aminoadipic acid	ADE	0.492097	0.408543	0.584219							0.47493	0.421809	0.537208	0.508876	0.442502	0.568873							0.491124	0.431127	0.557498
LCMS_amine	4-hydroxy-proline	ADE	0.542161	0.456392	0.637186							0.442391	0.392669	0.500781	0.550667	0.487798	0.606991							0.449333	0.393009	0.512202
LCMS_amine	Alanine	ADE	0.504712	0.420101	0.597981							0.485535	0.431548	0.548743	0.509683	0.44419	0.568977							0.490317	0.431023	0.55581
LCMS_amine	Alpha-aminobutyric acid	ADE	0.562898	0.478683	0.656625							0.410361	0.364455	0.464222	0.578364	0.519019	0.631392							0.421636	0.368608	0.480981
LCMS_amine	Arginine	ADE	0.457877	0.377223	0.546493							0.499513	0.444438	0.563858	0.478255	0.411042	0.5396							0.521745	0.4604	0.588958
LCMS_amine	Asparagine	ADE	0.515084	0.431651	0.607318							0.462674	0.411278	0.522846	0.526801	0.463083	0.584352							0.473199	0.415648	0.536917
LCMS_amine	Aspartic acid	ADE	0.314239	0.230839	0.403185							0.653993	0.581377	0.738778	0.324549	0.244624	0.399287							0.675451	0.600713	0.755376
LCMS_amine	Glutamic acid	ADE	0.446817	0.362656	0.538707							0.523502	0.4648	0.592308	0.460484	0.389327	0.525254							0.539516	0.474746	0.610673
LCMS_amine	Glutamine	ADE	0.497879	0.414459	0.589885							0.479411	0.426149	0.54176	0.509448	0.444045	0.568689							0.490552	0.431311	0.555955
LCMS_amine	Histidine	ADE	0.573347	0.490681	0.665667							0.386379	0.343324	0.436858	0.597407	0.540601	0.648101							0.402593	0.351899	0.459399
LCMS_amine	Homoserine	ADE	0.238056	0.156072	0.324306							0.719545	0.640365	0.811749	0.248596	0.165844	0.327232							0.751404	0.672768	0.834156
LCMS_amine	Isoleucine	ADE	0.457383	0.374222	0.54844							0.510224	0.453304	0.576884	0.472695	0.403339	0.535795							0.527305	0.464205	0.596661
LCMS_amine	Kynurenine	ADE	0.612116	0.527642	0.706825							0.351344	0.311844	0.39777	0.635331	0.581791	0.682662							0.364669	0.317338	0.418209
LCMS_amine	Leucine	ADE	0.475975	0.393217	0.566925							0.488682	0.434213	0.552475	0.493414	0.426067	0.554497							0.506586	0.445503	0.573933
LCMS_amine	Lysine	ADE	0.622566	0.537857	0.717719							0.365958	0.325424	0.413431	0.629793	0.577293	0.676548							0.370207	0.323452	0.422707
LCMS_amine	Methionine	ADE	0.471535	0.386618	0.564451							0.489446	0.433925	0.55474	0.490681	0.420611	0.553829							0.509319	0.446171	0.579389
LCMS_amine	Methionine sulfoxide	ADE	0.521049	0.435687	0.615307							0.463485	0.411501	0.524485	0.529234	0.464493	0.587474							0.470766	0.412526	0.535507
LCMS_amine	Phenylalanine	ADE	0.53575	0.454061	0.626533							0.408675	0.362954	0.462313	0.567276	0.506745	0.62146							0.432724	0.37854	0.493255
LCMS_amine	Proline	ADE	0.421096	0.337544	0.511944							0.54574	0.484711	0.617214	0.43554	0.362634	0.502236							0.56446	0.497764	0.637366
LCMS_amine	Serine	ADE	0.468652	0.385714	0.55966							0.499593	0.443958	0.56473	0.484022	0.415937	0.545887							0.515978	0.454113	0.584063
LCMS_amine	Threonine	ADE	0.541564	0.456113	0.636186							0.45319	0.40265	0.512423	0.54442	0.481939	0.600607							0.45558	0.399393	0.518061
LCMS_amine	Tryptophan	ADE	0.586421	0.504022	0.678811							0.362798	0.322275	0.410346	0.617793	0.562965	0.66655							0.382207	0.33345	0.437035
LCMS_amine	Tyrosine	ADE	0.564046	0.482328	0.655348							0.385508	0.34259	0.435816	0.594011	0.536942	0.644998							0.405989	0.355002	0.463058
LCMS_amine	Valine	ADE	0.445594	0.364971	0.533928							0.496044	0.440827	0.560675	0.473212	0.404219	0.536029							0.526788	0.463971	0.595781
LCMS_amine	Methionine sulfone	ADE	0.423745	0.341047	0.513748							0.524455	0.465467	0.593626	0.446894	0.374121	0.51322							0.553106	0.48678	0.625879
LCMS_amine	N6-N6-N6-Trimethyl-lysine	ADE	0.449624	0.363515	0.543516							0.53213	0.472079	0.602617	0.45798	0.38569	0.523675							0.54202	0.476325	0.61431
LCMS_amine	Norepinephrine	ADE	0.477372	0.39508	0.567776							0.467495	0.4149	0.529222	0.505227	0.437712	0.56613							0.494773	0.43387	0.562288
LCMS_amine	O-Acetyl-serine	ADE	0.418479	0.336904	0.507361							0.531429	0.472214	0.600734	0.440547	0.368594	0.5064							0.559453	0.4936	0.631406
LCMS_amine	O-Phosphoethanolamine	ACE				0.467951	0.172548	0.825889	0.0328184	-0.303259	0.317581	0.429502	0.381939	0.485167				0.503026	0.185917	0.874829	0.0352783	-0.324543	0.337041	0.461695	0.40551	0.523892
LCMS_amine	Ornithine	ADE	0.481431	0.39954	0.571631							0.488576	0.434641	0.55162	0.496317	0.430548	0.556138							0.503683	0.443862	0.569452
LCMS_amine	Putrescine	ADE	0.431194	0.350825	0.519159							0.505184	0.448902	0.571073	0.460492	0.390279	0.524563							0.539508	0.475437	0.609721
LCMS_amine	S-Methylcysteine	ACE				0.429729	0.15037	0.763875	0.113884	-0.19639	0.380381	0.440331	0.391085	0.4981				0.436741	0.153549	0.764445	0.115742	-0.198918	0.381558	0.447517	0.391796	0.509574
LCMS_amine	Sarcosine	ADE	0.52805	0.446956	0.618189							0.427913	0.380607	0.483258	0.552375	0.491803	0.606973							0.447625	0.393027	0.508197
LCMS_amine	Serotonine	ADE	0.396005	0.314165	0.48462							0.530764	0.470661	0.601317	0.427296	0.351874	0.496127							0.572704	0.503873	0.648126
LCMS_amine	Taurine	ADE	0.582313	0.496707	0.677892							0.417762	0.371405	0.472059	0.582269	0.524318	0.634205							0.417731	0.365795	0.475682
LCMS_amine	5-Hydroxy-tryptophan	ADE	0.354095	0.276573	0.437675							0.523214	0.464008	0.592674	0.403615	0.326363	0.474432							0.596385	0.525568	0.673637
LCMS_amine	ADMA	ADE	0.328047	0.246051	0.415709							0.602057	0.534215	0.681521	0.352699	0.27232	0.42718							0.647301	0.57282	0.72768
LCMS_amine	Beta-Alanine	ADE	0.484195	0.400005	0.576752							0.498938	0.443393	0.563975	0.492502	0.425239	0.553549							0.507498	0.446451	0.574761
LCMS_amine	SDMA	ADE	0.346146	0.263998	0.434291							0.592418	0.52587	0.670337	0.368804	0.290049	0.441622							0.631196	0.558378	0.709951
GCMS_organicacid	2-hydroxybutyric acid	ACE				0.457714	0.155809	0.820091	0.0571286	-0.281292	0.346159	0.461096	0.409699	0.521325				0.468999	0.160177	0.827616	0.0585371	-0.286893	0.350308	0.472464	0.414589	0.536586
GCMS_organicacid	Adipic acid	ADE	0.61826	0.531588	0.715259							0.378553	0.336165	0.428316	0.620237	0.565417	0.668889							0.379763	0.331111	0.434583
GCMS_organicacid	Citric acid	ADE	0.525351	0.442709	0.617088							0.45085	0.401066	0.509074	0.538159	0.47632	0.594054							0.461841	0.405946	0.52368
GCMS_organicacid	Glutaric acid	ADE	0.536944	0.454984	0.628252							0.425384	0.378301	0.480493	0.557964	0.497807	0.612139							0.442036	0.387861	0.502193
GCMS_organicacid	Glycolic acid	ADE	0.521916	0.436474	0.616512							0.478915	0.425769	0.541129	0.521482	0.45737	0.579493							0.478518	0.420507	0.54263
GCMS_organicacid	Malic acid	ADE	0.470637	0.386215	0.563256							0.516862	0.459396	0.58412	0.476595	0.408063	0.538987							0.523405	0.461013	0.591937
GCMS_organicacid	Succinic acid	ACE				0.593092	0.322346	0.925809	0.0350805	-0.274144	0.296201	0.350424	0.311019	0.396752				0.606064	0.331701	0.930088	0.0358477	-0.279035	0.298621	0.358088	0.311454	0.410888
GCMS_organicacid	Fumaric acid	ADE	0.486204	0.403167	0.57762							0.481209	0.427564	0.544047	0.502581	0.436067	0.56282							0.497419	0.43718	0.563933
GCMS_organicacid	Methylmalonic acid	ACE				0.610993	0.317967	0.975171	0.0252295	-0.317695	0.311691	0.364671	0.324116	0.412218				0.610448	0.318924	0.960005	0.0252069	-0.316477	0.306718	0.364345	0.317835	0.41668
GCMS_organicacid	Pyroglutamic acid	ADE	0.327563	0.248152	0.412744							0.59564	0.529431	0.672993	0.354811	0.276709	0.427427							0.645189	0.572573	0.723291
GCMS_organicacid	Isocitrate	ADE	0.316947	0.232813	0.406669							0.654525	0.58162	0.739697	0.326255	0.245954	0.401266							0.673745	0.598734	0.754046
GCMS_organicacid	3-Hydroxybutyric acid	ADE	0.574143	0.490184	0.667964							0.403062	0.358261	0.455558	0.587536	0.529936	0.639089							0.412464	0.360911	0.470064
GCMS_organicacid	3-Hydroxyisobutyric acid	ACE				0.519946	0.209777	0.891606	0.00883568	-0.337397	0.305603	0.45583	0.404944	0.515485				0.528072	0.213955	0.890699	0.00897377	-0.340618	0.306844	0.462954	0.405884	0.526324
GCMS_organicacid	3-hydroxyisovaleric acid	ACE				0.446013	0.161145	0.794872	0.126643	-0.201123	0.402159	0.42135	0.374306	0.476527				0.448703	0.162654	0.788901	0.127407	-0.201979	0.398486	0.423891	0.370719	0.483278
GCMS_organicacid	Glyceric acid	ADE	0.439316	0.352845	0.533356							0.543447	0.482016	0.615579	0.447022	0.373529	0.513878							0.552978	0.486122	0.626471
GCMS_organicacid	Uracil	ADE	0.553738	0.4734	0.643667							0.393091	0.349751	0.443783	0.584834	0.52794	0.635955							0.415166	0.364045	0.47206
GCMS_organicacid	Homovanillic acid	ACE				0.194842	-0.0597188	0.476101	0.107929	-0.143915	0.337715	0.539273	0.478055	0.611092				0.231392	-0.0712695	0.55628	0.128175	-0.16983	0.397826	0.640433	0.565582	0.721456
GCMS_organicacid	Cis-aconitic acid	ADE	0.380214	0.294662	0.472441							0.606134	0.538339	0.685475	0.385477	0.308626	0.456421							0.614523	0.543579	0.691374
GCMS_organicacid	3-methyladipic acid	ADE	0.558064	0.471876	0.653776							0.429962	0.381624	0.486736	0.564827	0.503408	0.619725							0.435173	0.380275	0.496592
GCMS_organicacid	3-Hydroxypropionic acid	ACE				0.585596	0.253287	1.00996	0.00319651	-0.402097	0.330562	0.406057	0.361337	0.45836				0.588628	0.254599	1.00273	0.00321306	-0.402984	0.326975	0.408159	0.357809	0.464215
LCMS_steroid	beta-Cortolone	ADE	0.550755	0.464747	0.646133							0.447385	0.397428	0.50596	0.551781	0.489873	0.607367							0.448219	0.392633	0.510127
LCMS_steroid	alpha-Cortolone	ADE	0.518499	0.43188	0.613903							0.469877	0.416824	0.532216	0.524597	0.45848	0.583962							0.475403	0.416038	0.54152
LCMS_steroid	Cortisol	ACE				0.31459	0.0190276	0.668932	0.176533	-0.155289	0.458381	0.499107	0.443331	0.564484				0.317694	0.0192398	0.667076	0.178275	-0.156516	0.456296	0.504031	0.442859	0.571504
LCMS_steroid	Cortisone	ACE				0.332683	0.028149	0.692561	0.12622	-0.209118	0.41484	0.520806	0.462691	0.588877				0.339574	0.0287701	0.697198	0.128834	-0.212629	0.418124	0.531592	0.468043	0.601342
LCMS_steroid	Cortisone sulfate	ACE				0.535996	0.21585	0.926485	0.0159209	-0.351274	0.325495	0.448446	0.398713	0.506675				0.535802	0.216354	0.912387	0.0159151	-0.349452	0.321137	0.448283	0.393276	0.509339
LCMS_steroid	Dehydroepiandrosterone sulfate	ACE				0.585467	0.391649	0.832935	0.071952	-0.162263	0.267784	0.173197	0.153833	0.19595				0.704859	0.473383	0.98998	0.0866249	-0.196069	0.315302	0.208516	0.180002	0.241387
LCMS_steroid	DihydroTestosterone glucuronide	ADE	0.707263	0.624838	0.800819							0.237119	0.210837	0.267924	0.748916	0.71102	0.782093							0.251084	0.217907	0.28898
LCMS_steroid	Etiocholanolone glucuronide	ADE	0.553363	0.489038	0.626547							0.170455	0.151409	0.192827	0.764506	0.727995	0.796289							0.235494	0.203711	0.272005
LCMS_steroid	Etiocholanolone sulfate	ADE	0.651682	0.579404	0.734127							0.150499	0.133632	0.170331	0.812388	0.782428	0.83826							0.187612	0.16174	0.217572
LCMS_steroid	alpha-beta-Cortol	ADE	0.416646	0.334056	0.506545							0.554117	0.492723	0.625881	0.429195	0.357133	0.495389							0.570805	0.504611	0.642867

## Sheet: Table S9
		beta			se			df			t-value			p-value			q-value		R2		%R2
platform	metabolite	intercept	sex	age	intercept	sex	age	intercept	sex	age	intercept	sex	age	intercept	sex	age	sex	age	sex	age	sex	age
LCMS_steroid	Cortisol	0.0938761	-0.0213097	-0.16402	0.0573234	0.0648616	0.0670566	652	640	652	1.63766	-0.328541	-2.446	0.101976	0.74261	0.0147084	0.851526	0.0186018	0.000454104	0.0269027	0.0454104	2.69027
LCMS_steroid	Cortisone	0.0933046	0.0300786	-0.215823	0.056764	0.0643969	0.0662399	652	640	652	1.64373	0.467081	-3.25821	0.100715	0.640601	0.00117939	0.794456	0.00191373	0.000904723	0.0465796	0.0904723	4.65796
LCMS_steroid	Cortisone sulfate	0.05198	0.080966	-0.179861	0.058202	0.0657687	0.067522	652	640	652	0.893096	1.23107	-2.66374	0.372135	0.218749	0.00791861	0.427554	0.0103182	0.00655549	0.0323501	0.655549	3.23501
LCMS_steroid	beta-Cortolone	-0.047066	0.170785	-0.0632227	0.0578812	0.0660875	0.0669629	652	640	652	-0.813149	2.58422	-0.944145	0.41643	0.00998022	0.345445	0.0408714	0.371353	0.0291674	0.00399712	2.91674	0.399712
LCMS_steroid	alpha-Cortolone	-0.0368765	0.230888	-0.149452	0.0566587	0.0650676	0.0658153	652	640	652	-0.650854	3.54844	-2.27078	0.51537	0.000415882	0.0234856	0.0025547	0.0284473	0.0533095	0.0223359	5.33095	2.23359
LCMS_steroid	alpha-beta-Cortol	0.0773026	0.0879404	-0.244305	0.0558485	0.0637924	0.0643784	652	640	652	1.38415	1.37854	-3.79483	0.166787	0.168518	0.000161501	0.353477	0.000323003	0.00773352	0.0596851	0.773352	5.96851
LCMS_steroid	Dehydroepiandrosterone sulfate	-0.226819	-0.231167	0.67709	0.0578032	0.0642152	0.0680746	652	640	652	-3.92398	-3.59989	9.94629	9.63458e-05	0.000342983	8.51247e-22	0.00226897	1.83018e-20	0.0534384	0.45845	5.34384	45.845
LCMS_steroid	DihydroTestosterone glucuronide	-0.242724	0.106032	0.37111	0.059813	0.0674808	0.0684059	652	640	652	-4.05805	1.57129	5.42512	5.54865e-05	0.116608	8.17145e-08	0.294951	3.63086e-07	0.0112428	0.137723	1.12428	13.7723
LCMS_steroid	Etiocholanolone glucuronide	-0.581334	0.295491	0.878754	0.0550397	0.0616296	0.0643364	652	640	652	-10.5621	4.79463	13.6587	3.52191e-24	2.02875e-06	1.55262e-37	2.18091e-05	1.33525e-35	0.0873149	0.772209	8.73149	77.2209
LCMS_steroid	Etiocholanolone sulfate	-0.537059	0.334232	0.751695	0.0568318	0.0638962	0.0665178	652	640	652	-9.44998	5.23085	11.3007	5.96722e-20	2.2891e-07	3.62768e-27	3.28104e-06	1.0838e-25	0.111711	0.565045	11.1711	56.5045
GCMS_organicacid	Citric acid	-0.115757	0.292329	-0.050548	0.0575215	0.0651809	0.0662107	652	640	652	-2.01241	4.48489	-0.763441	0.0445879	8.64713e-06	0.445476	8.26282e-05	0.467207	0.0854563	0.0025551	8.54563	0.25551
GCMS_organicacid	Isocitrate	0.130431	0.0486365	-0.311459	0.0536043	0.0616085	0.0621063	652	640	652	2.43321	0.789445	-5.01493	0.0152332	0.430145	6.84685e-07	0.677632	2.45345e-06	0.00236551	0.0970065	0.236551	9.70065
GCMS_organicacid	Cis-aconitic acid	0.103109	-0.00961769	-0.20177	0.0551447	0.0631849	0.0640065	652	640	652	1.86979	-0.152215	-3.15234	0.0619606	0.879065	0.00169397	0.934734	0.00264876	9.24999e-05	0.0407112	0.00924999	4.07112
GCMS_organicacid	Succinic acid	0.0893348	0.0110645	-0.199334	0.0594511	0.0670821	0.0696341	652	640	652	1.50266	0.16494	-2.8626	0.133411	0.869043	0.00433673	0.934734	0.00613873	0.000122424	0.0397341	0.0122424	3.97341
GCMS_organicacid	Fumaric acid	0.0372121	0.187375	-0.258806	0.0567736	0.0647309	0.0654801	652	640	652	0.655447	2.89467	-3.95244	0.512411	0.00392489	8.58113e-05	0.020726	0.000184494	0.0351093	0.0669805	3.51093	6.69805
GCMS_organicacid	Glutaric acid	0.131294	0.0312127	-0.264012	0.0581565	0.0655951	0.0672624	652	640	652	2.25759	0.475838	-3.92511	0.0243011	0.634352	9.59064e-05	0.794456	0.000201169	0.000974232	0.0697025	0.0974232	6.97025
GCMS_organicacid	Methylmalonic acid	0.00651622	0.043791	-0.0609528	0.059831	0.0672384	0.0696085	652	640	652	0.10891	0.65128	-0.875652	0.913307	0.5151	0.381542	0.750319	0.405094	0.00191765	0.00371525	0.191765	0.371525
GCMS_organicacid	Adipic acid	0.0334073	0.144594	-0.210191	0.0585139	0.0666963	0.0679304	652	640	652	0.57093	2.16794	-3.09421	0.568244	0.0305308	0.00205779	0.0972462	0.00316018	0.0209074	0.0441803	2.09074	4.41803
GCMS_organicacid	3-methyladipic acid	0.0387983	0.104419	-0.180954	0.0578722	0.0659064	0.0675155	652	640	652	0.670413	1.58435	-2.68018	0.502832	0.113608	0.00754422	0.294951	0.00998158	0.0109033	0.0327442	1.09033	3.27442
GCMS_organicacid	Malic acid	0.0451447	0.108917	-0.198772	0.0567791	0.0646631	0.0655458	652	640	652	0.795094	1.68438	-3.03257	0.426848	0.0925953	0.00252106	0.24885	0.00373812	0.011863	0.0395104	1.1863	3.95104
GCMS_organicacid	3-Hydroxypropionic acid	-0.0551446	0.119368	-0.026376	0.0589941	0.066237	0.0681496	652	640	652	-0.934748	1.80213	-0.387031	0.350264	0.0719948	0.69886	0.206385	0.72412	0.0142487	0.000695694	1.42487	0.0695694
GCMS_organicacid	2-hydroxybutyric acid	0.0499609	0.162468	-0.258693	0.0574009	0.0649385	0.0668883	652	640	652	0.870386	2.50188	-3.86754	0.38441	0.012602	0.000120969	0.0492625	0.000247698	0.026396	0.0669221	2.6396	6.69221
GCMS_organicacid	3-Hydroxybutyric acid	0.0511633	0.160462	-0.256332	0.0582406	0.0659063	0.0676596	652	640	652	0.878481	2.4347	-3.78855	0.380007	0.0151763	0.000165553	0.0567463	0.000323581	0.0257481	0.0657059	2.57481	6.57059
GCMS_organicacid	3-Hydroxyisobutyric acid	0.040369	0.111136	-0.19245	0.057838	0.0655411	0.0673046	652	640	652	0.697968	1.69567	-2.85939	0.485446	0.0904343	0.00438032	0.24885	0.00613873	0.0123513	0.037037	1.23513	3.7037
GCMS_organicacid	3-hydroxyisovaleric acid	0.0410335	0.0408547	-0.126731	0.0587682	0.0662103	0.0686563	652	640	652	0.698227	0.617045	-1.84587	0.485284	0.537425	0.0653643	0.750319	0.0749511	0.00166911	0.0160606	0.166911	1.60606
GCMS_organicacid	Glyceric acid	0.0972287	-0.0246806	-0.186968	0.056138	0.0642604	0.0654632	652	640	652	1.73196	-0.384072	-2.85608	0.0837541	0.701052	0.0044256	0.830724	0.00613873	0.000609134	0.0349571	0.0609134	3.49571
LCMS_amine	O-Phosphoethanolamine	0.243403	-0.0826685	-0.410866	0.0571763	0.0644695	0.0664794	652	640	652	4.25706	-1.28229	-6.18035	2.37569e-05	0.200206	1.12721e-09	0.409945	7.45695e-09	0.00683407	0.168811	0.683407	16.8811
LCMS_amine	Ethanolamine	0.131602	-0.031282	-0.237761	0.0552194	0.0633597	0.0638255	652	640	652	2.38325	-0.493721	-3.72517	0.0174458	0.621673	0.000212093	0.794456	0.000405333	0.000978564	0.0565303	0.0978564	5.65303
GCMS_organicacid	Glycolic acid	-0.151395	0.1406	0.163858	0.0576436	0.0653168	0.0667733	652	640	652	-2.6264	2.15259	2.45394	0.00883204	0.0317243	0.0143907	0.0974389	0.0184716	0.0197684	0.0268493	1.97684	2.68493
GCMS_organicacid	Uracil	0.214564	-0.0765245	-0.352717	0.0580819	0.0653775	0.0672513	652	640	652	3.69417	-1.1705	-5.24477	0.000239114	0.242235	2.11772e-07	0.452874	8.67255e-07	0.005856	0.12441	0.5856	12.441
LCMS_amine	Alpha-aminobutyric acid	0.148004	0.0242196	-0.323381	0.0577767	0.0658744	0.0669214	652	640	652	2.56165	0.367663	-4.83225	0.0106413	0.713246	1.68476e-06	0.830724	5.57266e-06	0.000586588	0.104575	0.0586588	10.4575
LCMS_amine	3-aminoisobutyric acid	0.14719	0.0662409	-0.360176	0.0604098	0.0673271	0.0706429	652	640	652	2.43653	0.983866	-5.09855	0.0150956	0.325553	4.49107e-07	0.542206	1.67927e-06	0.00438785	0.129727	0.438785	12.9727
LCMS_amine	Gamma-aminobutyric acid	0.0909511	0.151638	-0.321688	0.0560875	0.0642428	0.0643653	652	640	652	1.62159	2.3604	-4.99784	0.105374	0.0185544	7.45765e-07	0.0664865	2.56543e-06	0.0229942	0.103483	2.29942	10.3483
LCMS_amine	Glutamic acid	0.108017	0.0888326	-0.307855	0.0558603	0.0639716	0.0648195	652	640	652	1.9337	1.38863	-4.74942	0.0535829	0.165429	2.51026e-06	0.353477	7.44423e-06	0.00789124	0.0947748	0.789124	9.47748
LCMS_amine	Glutamine	0.147784	-0.0318657	-0.272078	0.057043	0.0650706	0.0657955	652	640	652	2.59075	-0.489709	-4.13521	0.00979098	0.624508	4.01001e-05	0.794456	8.84259e-05	0.00101542	0.0740264	0.101542	7.40264
GCMS_organicacid	Pyroglutamic acid	0.300653	-0.18918	-0.422128	0.053547	0.0614792	0.0618394	652	640	652	5.61474	-3.07714	-6.8262	2.91492e-08	0.0021792	1.99776e-11	0.0124941	1.71807e-10	0.0357892	0.178192	3.57892	17.8192
LCMS_amine	Tryptophan	0.296114	-0.368503	-0.243671	0.0580186	0.0655173	0.0675127	652	640	652	5.10377	-5.62452	-3.60927	4.37341e-07	2.78165e-08	0.000330604	5.98055e-07	0.000592333	0.135794	0.0593758	13.5794	5.93758
LCMS_amine	5-Hydroxy-tryptophan	0.31205	-0.0448529	-0.587592	0.0532762	0.0613323	0.0616517	652	640	652	5.85722	-0.731309	-9.53083	7.46651e-09	0.464858	3.0185e-20	0.689273	5.19182e-19	0.00201178	0.345264	0.201178	34.5264
LCMS_amine	Serotonine	0.28145	-0.0968752	-0.472626	0.0541628	0.0623107	0.0629119	652	640	652	5.19638	-1.55471	-7.51251	2.72141e-07	0.120509	1.91867e-13	0.296108	2.7501e-12	0.0093848	0.223376	0.93848	22.3376
LCMS_amine	Phenylalanine	0.29674	-0.251417	-0.358492	0.0571494	0.0650729	0.0661546	652	640	652	5.19235	-3.86362	-5.419	2.77855e-07	0.000123097	8.44385e-08	0.000903357	3.63086e-07	0.0632105	0.128516	6.32105	12.8516
LCMS_amine	Tyrosine	0.289835	-0.314094	-0.283167	0.0577346	0.0654388	0.0668224	652	640	652	5.02014	-4.79981	-4.23761	6.67062e-07	1.97871e-06	2.58501e-05	2.18091e-05	5.85028e-05	0.0986549	0.0801836	9.86549	8.01836
LCMS_amine	Norepinephrine	0.320143	-0.362524	-0.293626	0.0553282	0.0636232	0.064028	652	640	652	5.78625	-5.69799	-4.5859	1.11798e-08	1.8502e-08	5.42073e-06	5.98055e-07	1.45682e-05	0.131424	0.086216	13.1424	8.6216
LCMS_amine	3-Methoxytyramine	0.197246	0.0615075	-0.454956	0.0547459	0.0628133	0.0630687	652	640	652	3.60293	0.979212	-7.21365	0.000338605	0.327845	1.51695e-12	0.542206	1.63072e-11	0.00378318	0.206985	0.378318	20.6985
LCMS_amine	3-Methoxytyrosine	0.323529	-0.248793	-0.406566	0.0565191	0.0644926	0.065245	652	640	652	5.72424	-3.85769	-6.23138	1.58543e-08	0.00012605	8.29715e-10	0.000903357	5.94629e-09	0.0618978	0.165296	6.18978	16.5296
GCMS_organicacid	Homovanillic acid	0.336765	0.00288022	-0.685661	0.0518093	0.0593426	0.0606978	652	640	652	6.50009	0.0485354	-11.2963	1.59614e-10	0.961305	3.78071e-27	0.986265	1.0838e-25	8.29566e-06	0.470131	0.000829566	47.0131
LCMS_amine	Serine	0.156686	-0.00970668	-0.310953	0.056318	0.0644806	0.0647391	652	640	652	2.78216	-0.150536	-4.80317	0.00555597	0.880389	1.93926e-06	0.934734	5.95631e-06	9.42196e-05	0.0966917	0.00942196	9.66917
LCMS_amine	O-Acetyl-serine	0.190681	-0.0155115	-0.376723	0.0555311	0.0634734	0.0643004	652	640	652	3.43377	-0.244378	-5.85881	0.000632957	0.807017	7.39883e-09	0.894779	4.24199e-08	0.000240606	0.141921	0.0240606	14.1921
LCMS_amine	Valine	0.209542	-0.0404782	-0.387507	0.055989	0.0639881	0.0645588	652	640	652	3.74255	-0.63259	-6.00239	0.000198232	0.527228	3.22726e-09	0.750319	1.98246e-08	0.00163848	0.150161	0.163848	15.0161
LCMS_amine	Threonine	0.102992	-0.0759062	-0.140726	0.0576524	0.0660083	0.0662672	652	640	652	1.78643	-1.14995	-2.12362	0.0744937	0.250595	0.0340782	0.458535	0.0401469	0.00576174	0.0198038	0.576174	1.98038
LCMS_amine	Lysine	0.0895162	-0.0622174	-0.129862	0.0594008	0.0671492	0.0683717	652	640	652	1.50699	-0.926555	-1.89936	0.132299	0.354507	0.0579581	0.575238	0.0673567	0.003871	0.0168643	0.3871	1.68643
LCMS_amine	Histidine	0.254535	-0.370494	-0.15497	0.0576819	0.0656552	0.0667154	652	640	652	4.41273	-5.64302	-2.32286	1.19427e-05	2.51123e-08	0.0204936	5.98055e-07	0.0251778	0.137266	0.0240158	13.7266	2.40158
LCMS_amine	Asparagine	0.186234	-0.177262	-0.211977	0.0571871	0.0653099	0.0657163	652	640	652	3.25658	-2.71417	-3.22564	0.00118608	0.00682321	0.00131974	0.030884	0.0021018	0.0314219	0.0449344	3.14219	4.49344
LCMS_amine	Aspartic acid	0.127815	0.0336018	-0.292921	0.0536947	0.0617671	0.061979	652	640	652	2.3804	0.544007	-4.72613	0.0175801	0.586626	2.80509e-06	0.788278	8.04125e-06	0.00112908	0.0858027	0.112908	8.58027
LCMS_amine	Alanine	0.0952374	-0.0238945	-0.181048	0.0572089	0.0653629	0.0657794	652	640	652	1.66473	-0.365567	-2.75236	0.0964468	0.714809	0.00608138	0.830724	0.00817185	0.000570949	0.0327785	0.0570949	3.27785
LCMS_amine	Beta-Alanine	-0.0355047	0.180348	-0.104264	0.0569458	0.0650307	0.0657308	652	640	652	-0.623483	2.77327	-1.58623	0.533185	0.00571123	0.113171	0.027287	0.124778	0.0325253	0.0108711	3.25253	1.08711
LCMS_amine	Taurine	-0.0688308	0.14969	-0.000306004	0.0586344	0.0664594	0.067847	652	640	652	-1.1739	2.25236	-0.00451021	0.240864	0.0246378	0.996403	0.0814943	0.996403	0.0224071	9.36386e-08	2.24071	9.36386e-06
LCMS_amine	Glycine	-0.0172744	0.148506	-0.115587	0.0574409	0.0654747	0.0661106	652	640	652	-0.300734	2.26814	-1.74839	0.763713	0.0236532	0.0808672	0.0813671	0.0903192	0.0220539	0.0133604	2.20539	1.33604
LCMS_amine	Cysteine	0.0637023	0.0387754	-0.177302	0.0554953	0.0633856	0.0636866	652	640	652	1.14789	0.611739	-2.78397	0.251437	0.540928	0.00552543	0.750319	0.00754266	0.00150353	0.0314359	0.150353	3.14359
LCMS_amine	Cystathionine	0.0693787	-0.0496898	-0.0994497	0.0600073	0.0673162	0.0703504	652	640	652	1.15617	-0.738155	-1.41364	0.248034	0.460691	0.157946	0.689273	0.171942	0.00246908	0.00989025	0.246908	0.989025
LCMS_amine	Homocysteine	0.0243472	-0.0697388	0.0130037	0.0572295	0.0653985	0.066132	652	640	652	0.425431	-1.06637	0.196632	0.670663	0.28666	0.844177	0.513599	0.854108	0.0048635	0.000169095	0.48635	0.0169095
LCMS_amine	Glutathione	0.133884	0.00200316	-0.27385	0.0555827	0.0633807	0.0643456	652	640	652	2.40873	0.0316052	-4.25592	0.0162844	0.974797	2.38744e-05	0.986265	5.65325e-05	4.01265e-06	0.0749937	0.000401265	7.49937
LCMS_amine	Homoserine	0.151602	0.0241324	-0.330558	0.0523454	0.0602583	0.0603761	652	640	652	2.89618	0.400482	-5.47499	0.00390394	0.688935	6.24949e-08	0.830724	2.98587e-07	0.000582372	0.109269	0.0582372	10.9269
LCMS_amine	Leucine	0.182897	-0.0644742	-0.314078	0.0565161	0.0646308	0.065179	652	640	652	3.23619	-0.997577	-4.8187	0.00127267	0.318862	1.799e-06	0.542206	5.73015e-06	0.00415692	0.0986451	0.415692	9.86451
LCMS_amine	Isoleucine	0.130308	0.0200247	-0.286933	0.0563355	0.0644725	0.0649839	652	640	652	2.31307	0.310593	-4.41545	0.021029	0.756211	1.1798e-05	0.855712	2.9842e-05	0.000400989	0.0823306	0.0400989	8.23306
LCMS_amine	Methionine	0.232072	-0.049867	-0.410131	0.0554328	0.0636113	0.0645691	652	640	652	4.18654	-0.783934	-6.35182	3.22149e-05	0.433369	3.99223e-10	0.677632	3.1212e-09	0.00248672	0.168208	0.248672	16.8208
LCMS_amine	Proline	0.0904024	0.0925065	-0.276226	0.0556337	0.0638018	0.0643371	652	640	652	1.62496	1.4499	-4.29341	0.104655	0.147575	2.02704e-05	0.333985	4.98074e-05	0.00855745	0.0763007	0.855745	7.63007
LCMS_amine	Arginine	0.155672	-0.0314268	-0.304795	0.0564254	0.0642878	0.0647564	652	640	652	2.7589	-0.488845	-4.70679	0.00596237	0.625119	3.07508e-06	0.794456	8.53086e-06	0.000987642	0.0928998	0.0987642	9.28998
LCMS_amine	Ornithine	0.102707	-0.0028851	-0.225781	0.0568949	0.0648926	0.0650606	652	640	652	1.8052	-0.0444596	-3.47032	0.0715042	0.964552	0.000554117	0.986265	0.000953081	8.32381e-06	0.0509772	0.000832381	5.09772
LCMS_amine	Putrescine	-0.12155	0.441272	-0.184509	0.0551602	0.0628436	0.0641104	652	640	652	-2.20359	7.02175	-2.87799	0.0279021	5.61069e-12	0.00413315	4.82519e-10	0.00602459	0.194721	0.0340437	19.4721	3.40437
LCMS_amine	Citrulline	0.205481	-0.187388	-0.239421	0.0568982	0.065043	0.0656499	652	640	652	3.61138	-2.88099	-3.64694	0.000327978	0.004097	0.000286557	0.020726	0.000524338	0.0351144	0.0573226	3.51144	5.73226
LCMS_amine	ADMA	0.265442	-0.0891745	-0.449274	0.0531996	0.061304	0.0617163	652	640	652	4.98956	-1.45463	-7.27966	7.77232e-07	0.146263	9.66465e-13	0.333985	1.18737e-11	0.00795209	0.201847	0.795209	20.1847
LCMS_amine	SDMA	0.256699	-0.0769715	-0.442596	0.053392	0.0615342	0.0618591	652	640	652	4.80783	-1.25087	-7.1549	1.89614e-06	0.211438	2.25938e-12	0.422875	2.15896e-11	0.00592461	0.195891	0.592461	19.5891
LCMS_amine	3-Methylhistidine	-0.0226176	0.0505661	-0.0149733	0.0601031	0.0666609	0.0703367	652	640	652	-0.376314	0.758557	-0.212881	0.706806	0.448397	0.831487	0.688609	0.851284	0.00255694	0.0002242	0.255694	0.02242
LCMS_amine	N6-N6-N6-Trimethyl-lysine	0.148272	-0.0637299	-0.239425	0.0560742	0.06417	0.0653617	652	640	652	2.64421	-0.993141	-3.66307	0.00838511	0.321017	0.000269438	0.542206	0.000503732	0.0040615	0.0573241	0.40615	5.73241
LCMS_amine	S-Methylcysteine	0.127273	-0.0300821	-0.231434	0.0580175	0.0655902	0.0677511	652	640	652	2.1937	-0.458637	-3.41595	0.0286093	0.64665	0.000675076	0.794456	0.00113836	0.000904934	0.0535617	0.0904934	5.35617
LCMS_amine	Kynurenine	0.286042	-0.351215	-0.235001	0.0579582	0.0659249	0.0675999	652	640	652	4.93532	-5.32751	-3.47636	1.01728e-06	1.38092e-07	0.000542017	2.37518e-06	0.000951295	0.123352	0.0552256	12.3352	5.52256
LCMS_amine	Hydroxylysine	0.0569453	0.00688419	-0.12001	0.0588463	0.0668736	0.0677494	652	640	652	0.967696	0.102943	-1.77139	0.333555	0.91804	0.0769637	0.962823	0.0870905	4.73921e-05	0.0144025	0.00473921	1.44025
LCMS_amine	4-hydroxy-proline	0.101182	0.0157077	-0.222367	0.0577516	0.0658511	0.0671839	652	640	652	1.75201	0.238533	-3.30983	0.0802413	0.811544	0.000984961	0.894779	0.00162897	0.00024673	0.0494471	0.024673	4.94471
LCMS_amine	2-aminoadipic acid	0.185598	-0.0959008	-0.282418	0.0570753	0.0649201	0.0664255	652	640	652	3.2518	-1.47721	-4.25165	0.00120587	0.140111	2.43221e-05	0.333985	5.65325e-05	0.00919696	0.07976	0.919696	7.976
LCMS_amine	Homocitrulline	0.263885	-0.172118	-0.367489	0.0570253	0.0649898	0.0665335	652	640	652	4.62751	-2.64839	-5.52337	4.46607e-06	0.00828712	4.80818e-08	0.0356346	2.58439e-07	0.0296246	0.135048	2.96246	13.5048
LCMS_amine	Methionine sulfoxide	0.134468	-0.122111	-0.144965	0.0575943	0.0657575	0.0667931	652	640	652	2.33474	-1.85698	-2.17036	0.0198596	0.0637726	0.0303397	0.189119	0.036239	0.014911	0.0210149	1.4911	2.10149
LCMS_amine	Methionine sulfone	0.288009	-0.263807	-0.328014	0.0551461	0.06324	0.0639101	652	640	652	5.22265	-4.17152	-5.13242	2.37551e-07	3.44348e-05	3.77941e-07	0.000296139	1.4774e-06	0.0695941	0.107593	6.95941	10.7593
LCMS_amine	Glycylglycine	0.0986011	0.0925787	-0.298891	0.0575208	0.0653009	0.0662986	652	640	652	1.71418	1.41772	-4.50826	0.0869705	0.156758	7.74923e-06	0.345671	2.0195e-05	0.00857081	0.0893361	0.857081	8.93361
LCMS_amine	Glycylproline	0.0769714	-0.000229843	-0.156782	0.058007	0.0663152	0.0674916	652	640	652	1.32693	-0.00346591	-2.32298	0.184995	0.997236	0.0204869	0.997236	0.0251778	5.28276e-08	0.0245805	5.28276e-06	2.45805
LCMS_amine	Anserine	0.0866699	0.038173	-0.214538	0.0594569	0.0666903	0.0696244	652	640	652	1.45769	0.572392	-3.08136	0.145407	0.567258	0.0021474	0.774352	0.00323994	0.00145718	0.0460264	0.145718	4.60264
LCMS_amine	Sarcosine	0.220436	-0.0779012	-0.362234	0.0573489	0.0650828	0.0659177	652	640	652	3.84376	-1.19696	-5.49525	0.000133025	0.231767	5.60105e-08	0.442933	2.83347e-07	0.0060686	0.131214	0.60686	13.1214

## Sheet: Table S10
			beta		se		df		t-value		p-value
platform	metabolite	sex	intercept	age	intercept	age	intercept	age	intercept	age	intercept	age	q-value	R2	%R2
LCMS_steroid	Cortisol	males	0.668756	-0.0683064	0.256364	0.0259676	356	311	2.60862	-2.63045	0.00947398	0.00895163	0.0116642	0.00466577	0.466577
LCMS_steroid	Cortisol	females	0.504128	-0.0530536	0.24817	0.0254889	336	288	2.03138	-2.08144	0.0430031	0.0382766	0.0491312	0.00281469	0.281469
LCMS_steroid	Cortisone	males	0.735999	-0.0780392	0.250782	0.0253866	356	311	2.93481	-3.07403	0.0035541	0.00229905	0.00373053	0.00609011	0.609011
LCMS_steroid	Cortisone	females	0.834672	-0.0843708	0.246311	0.0253011	336	288	3.38869	-3.33467	0.000785743	0.000965873	0.00197774	0.00711844	0.711844
LCMS_steroid	Cortisone sulfate	males	0.663756	-0.0723651	0.254403	0.0257496	356	311	2.60907	-2.81034	0.00946162	0.00526271	0.00754321	0.00523671	0.523671
LCMS_steroid	Cortisone sulfate	females	0.169784	-0.0128318	0.261057	0.0267839	336	288	0.65037	-0.479089	0.515898	0.632239	0.655091	0.000164656	0.0164656
LCMS_steroid	beta-Cortolone	males	0.291249	-0.037722	0.255091	0.0258358	356	311	1.14174	-1.46007	0.254327	0.145281	0.160182	0.00142295	0.142295
LCMS_steroid	beta-Cortolone	females	0.233513	-0.0146938	0.256381	0.0263052	336	288	0.910802	-0.558587	0.363052	0.576878	0.605018	0.000215906	0.0215906
LCMS_steroid	alpha-Cortolone	males	0.626342	-0.0760205	0.245899	0.0249342	356	311	2.54716	-3.04884	0.0112805	0.00249461	0.00397289	0.00577912	0.577912
LCMS_steroid	alpha-Cortolone	females	0.317807	-0.0205912	0.254297	0.0261148	336	288	1.24975	-0.788487	0.212261	0.43106	0.457669	0.000423997	0.0423997
LCMS_steroid	alpha-beta-Cortol	males	0.924972	-0.100731	0.245952	0.0248621	356	311	3.76078	-4.05157	0.000197957	6.4317e-05	0.000152022	0.0101466	1.01466
LCMS_steroid	alpha-beta-Cortol	females	0.938502	-0.0930469	0.243285	0.024976	336	288	3.85762	-3.72545	0.000137251	0.000234589	0.000593373	0.00865772	0.865772
LCMS_steroid	Dehydroepiandrosterone sulfate	males	-2.25969	0.245516	0.257861	0.0261376	356	311	-8.76323	9.39322	7.86961e-17	1.29378e-18	3.70884e-17	0.060278	6.0278
LCMS_steroid	Dehydroepiandrosterone sulfate	females	-2.02345	0.198441	0.238171	0.0244463	336	288	-8.49579	8.1174	6.47262e-16	1.39854e-14	2.40548e-13	0.0393787	3.93787
LCMS_steroid	DihydroTestosterone glucuronide	males	-1.13943	0.112307	0.25357	0.0255541	356	311	-4.49357	4.39488	9.48305e-06	1.52267e-05	4.67678e-05	0.0126129	1.26129
LCMS_steroid	DihydroTestosterone glucuronide	females	-1.07853	0.117272	0.270287	0.0277003	336	288	-3.99032	4.23361	8.10404e-05	3.09624e-05	0.000124709	0.0137528	1.37528
LCMS_steroid	Etiocholanolone glucuronide	males	-2.92958	0.289395	0.233868	0.0236437	356	311	-12.5266	12.2399	4.46906e-30	2.19961e-28	1.89166e-26	0.0837496	8.37496
LCMS_steroid	Etiocholanolone glucuronide	females	-2.58569	0.285652	0.227032	0.0233034	336	288	-11.3891	12.258	1.24194e-25	4.41561e-28	3.79742e-26	0.0815972	8.15972
LCMS_steroid	Etiocholanolone sulfate	males	-2.38942	0.231206	0.242417	0.0245423	356	311	-9.85664	9.4207	2.00639e-20	1.0556e-18	3.70884e-17	0.0534562	5.34562
LCMS_steroid	Etiocholanolone sulfate	females	-2.2708	0.255274	0.243768	0.02502	336	288	-9.31538	10.2028	1.64386e-18	4.56689e-21	1.30917e-19	0.065165	6.5165
GCMS_organicacid	Citric acid	males	0.0659434	-0.0208015	0.261009	0.0263652	356	311	0.252648	-0.788977	0.800686	0.430727	0.446295	0.000432703	0.0432703
GCMS_organicacid	Citric acid	females	0.351934	-0.0210812	0.242969	0.0248991	336	288	1.44848	-0.846667	0.148416	0.397884	0.427725	0.000444418	0.0444418
GCMS_organicacid	Isocitrate	males	0.956929	-0.101844	0.241937	0.0245191	356	311	3.95528	-4.15368	9.22583e-05	4.23152e-05	0.000110276	0.0103723	1.03723
GCMS_organicacid	Isocitrate	females	0.798692	-0.0804929	0.228788	0.023488	336	288	3.49097	-3.42698	0.000545505	0.000699291	0.00154203	0.00647911	0.647911
GCMS_organicacid	Cis-aconitic acid	males	0.714637	-0.0735842	0.253794	0.0257315	356	311	2.81581	-2.8597	0.00513629	0.00452718	0.00683048	0.00541464	0.541464
GCMS_organicacid	Cis-aconitic acid	females	0.582706	-0.0613777	0.228163	0.0234133	336	288	2.5539	-2.62149	0.0110933	0.00921992	0.0144166	0.00376722	0.376722
GCMS_organicacid	Succinic acid	males	1.05228	-0.106244	0.259315	0.0262496	356	311	4.05792	-4.04744	6.08923e-05	6.54047e-05	0.000152022	0.0112877	1.12877
GCMS_organicacid	Succinic acid	females	0.71639	-0.0746767	0.258056	0.0264987	336	288	2.77611	-2.81813	0.00580971	0.00516493	0.00906498	0.00557661	0.557661
GCMS_organicacid	Fumaric acid	males	0.783217	-0.0905174	0.249422	0.0252006	356	311	3.14013	-3.59187	0.00182997	0.000381463	0.000745586	0.0081934	0.81934
GCMS_organicacid	Fumaric acid	females	0.919965	-0.0857297	0.246095	0.0252498	336	288	3.73825	-3.39527	0.000217743	0.000781962	0.00168122	0.00734958	0.734958
GCMS_organicacid	Glutaric acid	males	1.18498	-0.120175	0.237393	0.0239503	356	311	4.99164	-5.01769	9.38884e-07	8.81361e-07	4.73731e-06	0.014442	1.4442
GCMS_organicacid	Glutaric acid	females	0.709728	-0.0705349	0.267067	0.0273817	336	288	2.65749	-2.57599	0.0082487	0.0104939	0.015833	0.00497518	0.497518
GCMS_organicacid	Methylmalonic acid	males	0.392784	-0.0424932	0.260644	0.0264	356	311	1.50697	-1.60959	0.132704	0.108501	0.121183	0.00180567	0.180567
GCMS_organicacid	Methylmalonic acid	females	0.0684093	-0.00508225	0.265609	0.0272126	336	288	0.257557	-0.186761	0.796907	0.85198	0.862003	2.58293e-05	0.00258293
GCMS_organicacid	Adipic acid	males	0.412173	-0.0506518	0.268594	0.027177	356	311	1.53456	-1.86377	0.12578	0.0632957	0.0725791	0.00256561	0.256561
GCMS_organicacid	Adipic acid	females	0.586079	-0.0535529	0.244481	0.0250993	336	288	2.39724	-2.13364	0.0170648	0.0337168	0.043934	0.00286792	0.286792
GCMS_organicacid	3-methyladipic acid	males	0.695146	-0.0779157	0.265498	0.0269115	356	311	2.61827	-2.89525	0.00921501	0.00405672	0.00622996	0.00607085	0.607085
GCMS_organicacid	3-methyladipic acid	females	0.655347	-0.0625685	0.238885	0.0245242	336	288	2.74336	-2.5513	0.00640763	0.0112493	0.0163973	0.00391482	0.391482
GCMS_organicacid	Malic acid	males	0.492301	-0.0561995	0.246935	0.0249744	356	311	1.99365	-2.25029	0.0469533	0.0251293	0.0308731	0.00315839	0.315839
GCMS_organicacid	Malic acid	females	0.68967	-0.0660328	0.251252	0.0257612	336	288	2.74493	-2.56326	0.00637768	0.0108773	0.0161284	0.00436033	0.436033
GCMS_organicacid	3-Hydroxypropionic acid	males	0.152379	-0.0236483	0.259959	0.0262225	356	311	0.586166	-0.901835	0.558136	0.367842	0.385786	0.000559243	0.0559243
GCMS_organicacid	3-Hydroxypropionic acid	females	0.119079	-0.0064079	0.257302	0.0263746	336	288	0.4628	-0.242957	0.643807	0.808211	0.827454	4.10612e-05	0.00410612
GCMS_organicacid	2-hydroxybutyric acid	males	0.768952	-0.0874883	0.25688	0.0260284	356	311	2.99342	-3.36127	0.00295139	0.000872656	0.00159677	0.00765421	0.765421
GCMS_organicacid	2-hydroxybutyric acid	females	0.83104	-0.078196	0.245392	0.0251605	336	288	3.38659	-3.10789	0.000791588	0.00207262	0.003961	0.00611461	0.611461
GCMS_organicacid	3-Hydroxybutyric acid	males	0.625938	-0.0731655	0.254672	0.0257599	356	311	2.45782	-2.84028	0.0144543	0.00480457	0.00712402	0.00535318	0.535318
GCMS_organicacid	3-Hydroxybutyric acid	females	0.649332	-0.0588746	0.258633	0.0265245	336	288	2.51063	-2.21963	0.0125207	0.0272226	0.0365803	0.00346621	0.346621
GCMS_organicacid	3-Hydroxyisobutyric acid	males	0.622808	-0.069988	0.252935	0.0256093	356	311	2.46233	-2.73291	0.0142769	0.0066369	0.00920602	0.00489831	0.489831
GCMS_organicacid	3-Hydroxyisobutyric acid	females	0.717807	-0.0685409	0.253009	0.0259483	336	288	2.83708	-2.64144	0.00482919	0.0087064	0.0141274	0.00469786	0.469786
GCMS_organicacid	3-hydroxyisovaleric acid	males	0.652238	-0.0694627	0.259366	0.026265	356	311	2.51474	-2.64469	0.0123521	0.00859166	0.0113674	0.00482506	0.482506
GCMS_organicacid	3-hydroxyisovaleric acid	females	0.239584	-0.0229419	0.256718	0.0263403	336	288	0.933257	-0.870978	0.351358	0.384491	0.423926	0.000526329	0.0526329
GCMS_organicacid	Glyceric acid	males	0.830196	-0.0838818	0.251696	0.0255124	356	311	3.29841	-3.28789	0.00107044	0.00112506	0.0019351	0.00703615	0.703615
GCMS_organicacid	Glyceric acid	females	0.765053	-0.0817494	0.236348	0.0242708	336	288	3.23698	-3.36821	0.00132836	0.000859616	0.0018031	0.00668297	0.668297
LCMS_amine	O-Phosphoethanolamine	males	1.34485	-0.1359	0.248097	0.0250834	356	311	5.42068	-5.41793	1.09709e-07	1.20976e-07	7.43139e-07	0.0184689	1.84689
LCMS_amine	O-Phosphoethanolamine	females	1.43931	-0.154761	0.249519	0.0256218	336	288	5.76832	-6.04021	1.8174e-08	4.74188e-09	5.09752e-08	0.0239509	2.39509
LCMS_amine	Ethanolamine	males	0.878871	-0.0897559	0.248603	0.0251966	356	311	3.53524	-3.56222	0.000461196	0.000425337	0.000812866	0.00805613	0.805613
LCMS_amine	Ethanolamine	females	0.604768	-0.0647545	0.235685	0.0241785	336	288	2.56601	-2.67818	0.0107208	0.00782741	0.0129453	0.00419315	0.419315
GCMS_organicacid	Glycolic acid	males	-0.409589	0.0358129	0.258984	0.0261965	356	311	-1.58152	1.36708	0.114647	0.172586	0.18553	0.00128256	0.128256
GCMS_organicacid	Glycolic acid	females	-0.200767	0.0284843	0.249795	0.0256207	336	288	-0.803728	1.11177	0.422122	0.267164	0.302317	0.000811358	0.0811358
GCMS_organicacid	Uracil	males	1.16351	-0.11709	0.265537	0.0268507	356	311	4.38173	-4.3608	1.55119e-05	1.76418e-05	5.2317e-05	0.0137101	1.37101
GCMS_organicacid	Uracil	females	1.13486	-0.121415	0.242053	0.0248152	336	288	4.68849	-4.89277	4.00748e-06	1.65705e-06	1.0179e-05	0.0147416	1.47416
LCMS_amine	Alpha-aminobutyric acid	males	1.03002	-0.108143	0.255023	0.0258242	356	311	4.03894	-4.18767	6.57986e-05	3.6742e-05	9.87441e-05	0.011695	1.1695
LCMS_amine	Alpha-aminobutyric acid	females	0.826699	-0.0849585	0.25303	0.0259628	336	288	3.2672	-3.27232	0.00119832	0.00119659	0.00233879	0.00721795	0.721795
LCMS_amine	3-aminoisobutyric acid	males	1.22575	-0.130775	0.269952	0.0273151	356	311	4.5406	-4.78765	7.68706e-06	2.61394e-06	1.12399e-05	0.0171022	1.71022
LCMS_amine	3-aminoisobutyric acid	females	1.03604	-0.104604	0.258854	0.0265531	336	288	4.0024	-3.93942	7.71921e-05	0.000102544	0.000308431	0.010942	1.0942
LCMS_amine	Gamma-aminobutyric acid	males	0.994168	-0.110235	0.241216	0.0244108	356	311	4.12149	-4.51585	4.68702e-05	8.96308e-06	3.0833e-05	0.0121519	1.21519
LCMS_amine	Gamma-aminobutyric acid	females	1.17262	-0.113565	0.251188	0.0257485	336	288	4.66831	-4.41054	4.39519e-06	1.45807e-05	6.5997e-05	0.012897	1.2897
LCMS_amine	Glutamic acid	males	0.986897	-0.106738	0.249107	0.0252469	356	311	3.96174	-4.22777	8.99015e-05	3.10656e-05	8.61819e-05	0.011393	1.1393
LCMS_amine	Glutamic acid	females	0.9344	-0.0925636	0.240098	0.0246419	336	288	3.89175	-3.75635	0.000120023	0.000208645	0.000551457	0.00856803	0.856803
LCMS_amine	Glutamine	males	0.87742	-0.0897971	0.250962	0.0253996	356	311	3.49622	-3.53538	0.000531552	0.000469095	0.000877004	0.00806352	0.806352
LCMS_amine	Glutamine	females	0.743244	-0.0792912	0.250546	0.0256962	336	288	2.9665	-3.08572	0.00322792	0.00222809	0.00416556	0.00628709	0.628709
GCMS_organicacid	Pyroglutamic acid	males	1.40915	-0.136799	0.240596	0.0243792	356	311	5.85689	-5.61131	1.07322e-08	4.44461e-08	3.1853e-07	0.0187141	1.87141
GCMS_organicacid	Pyroglutamic acid	females	1.31942	-0.147416	0.221245	0.022692	336	288	5.96361	-6.49639	6.24862e-09	3.60528e-10	5.16757e-09	0.0217315	2.17315
LCMS_amine	Tryptophan	males	1.04758	-0.0903841	0.247147	0.0250175	356	311	4.2387	-3.61283	2.86788e-05	0.000353051	0.000706102	0.00816929	0.816929
LCMS_amine	Tryptophan	females	0.376057	-0.0591286	0.263083	0.026993	336	288	1.42942	-2.19052	0.153812	0.0292881	0.0387505	0.00349619	0.349619
LCMS_amine	5-Hydroxy-tryptophan	males	1.98311	-0.203463	0.22877	0.0232152	356	311	8.66856	-8.76419	1.5669e-16	1.24497e-16	2.14135e-15	0.0413971	4.13971
LCMS_amine	5-Hydroxy-tryptophan	females	1.77185	-0.186832	0.224055	0.0229812	336	288	7.90811	-8.12974	3.80188e-14	1.28741e-14	2.40548e-13	0.034906	3.4906
LCMS_amine	Serotonine	males	1.63548	-0.164886	0.239484	0.0242946	356	311	6.82916	-6.78694	3.70305e-11	5.80106e-11	7.12702e-10	0.0271874	2.71874
LCMS_amine	Serotonine	females	1.33254	-0.14347	0.22808	0.023413	336	288	5.84241	-6.12779	1.216e-08	2.92188e-09	3.58974e-08	0.0205836	2.05836
LCMS_amine	Phenylalanine	males	1.29972	-0.122606	0.249307	0.0252353	356	311	5.21335	-4.8585	3.1509e-07	1.87816e-06	8.50114e-06	0.0150322	1.50322
LCMS_amine	Phenylalanine	females	0.903663	-0.107749	0.250485	0.0257067	336	288	3.60765	-4.19148	0.000355921	3.69089e-05	0.000138007	0.0116099	1.16099
LCMS_amine	Tyrosine	males	1.13112	-0.101658	0.245632	0.024844	356	311	4.60495	-4.09187	5.75132e-06	5.45764e-05	0.000134102	0.0103344	1.03344
LCMS_amine	Tyrosine	females	0.566203	-0.0760659	0.260714	0.0267411	336	288	2.17174	-2.84453	0.0305744	0.00476651	0.00854	0.00578602	0.578602
LCMS_amine	Norepinephrine	males	0.975518	-0.0833128	0.246404	0.0249776	356	311	3.95902	-3.3355	9.0887e-05	0.000954585	0.0017103	0.00694103	0.694103
LCMS_amine	Norepinephrine	females	0.805962	-0.103545	0.238757	0.0244992	336	288	3.37566	-4.22646	0.000822613	3.19024e-05	0.000124709	0.0107215	1.07215
LCMS_amine	3-Methoxytyramine	males	1.58405	-0.167155	0.245875	0.0248998	356	311	6.44253	-6.71309	3.81552e-10	9.04221e-11	9.72038e-10	0.0279407	2.79407
LCMS_amine	3-Methoxytyramine	females	1.16249	-0.117831	0.230981	0.0237034	336	288	5.03285	-4.97105	7.89161e-07	1.1451e-06	7.57528e-06	0.013884	1.3884
LCMS_amine	3-Methoxytyrosine	males	1.52876	-0.145651	0.236776	0.0239801	356	311	6.45659	-6.07386	3.51161e-10	3.64035e-09	3.1307e-08	0.0212144	2.12144
LCMS_amine	3-Methoxytyrosine	females	0.921202	-0.109327	0.257677	0.0264277	336	288	3.57503	-4.13682	0.000401515	4.62621e-05	0.000165773	0.0119523	1.19523
GCMS_organicacid	Homovanillic acid	males	2.00387	-0.208051	0.22561	0.0228966	356	311	8.88202	-9.08654	3.29443e-17	1.22568e-17	2.63521e-16	0.0432853	4.32853
GCMS_organicacid	Homovanillic acid	females	2.20228	-0.22861	0.214173	0.0220083	336	288	10.2827	-10.3875	9.61501e-22	1.12329e-21	4.83014e-20	0.0522627	5.22627
LCMS_amine	Serine	males	0.977895	-0.101245	0.250318	0.025346	356	311	3.90661	-3.9945	0.000112012	8.09771e-05	0.000183264	0.0102505	1.02505
LCMS_amine	Serine	females	0.940999	-0.0985793	0.244259	0.0250466	336	288	3.85246	-3.93584	0.000140048	0.000104006	0.000308431	0.00971789	0.971789
LCMS_amine	O-Acetyl-serine	males	1.22951	-0.126859	0.248212	0.0251605	356	311	4.95345	-5.04199	1.12878e-06	7.83905e-07	4.49439e-06	0.0160932	1.60932
LCMS_amine	O-Acetyl-serine	females	1.15308	-0.121132	0.235347	0.0241356	336	288	4.8995	-5.01879	1.49679e-06	9.12001e-07	6.536e-06	0.0146728	1.46728
LCMS_amine	Valine	males	1.41178	-0.144553	0.24746	0.0250582	356	311	5.70507	-5.76869	2.44882e-08	1.92906e-08	1.50817e-07	0.0208957	2.08957
LCMS_amine	Valine	females	1.16322	-0.123312	0.239168	0.0245325	336	288	4.86363	-5.02645	1.77391e-06	8.79145e-07	6.536e-06	0.0152058	1.52058
LCMS_amine	Threonine	males	0.656753	-0.0645224	0.251618	0.0254549	356	311	2.61012	-2.53477	0.0094333	0.0117422	0.015072	0.00416314	0.416314
LCMS_amine	Threonine	females	0.371049	-0.0427952	0.256373	0.0262916	336	288	1.4473	-1.62772	0.148745	0.104678	0.126794	0.00183143	0.183143
LCMS_amine	Lysine	males	0.625997	-0.061917	0.263488	0.0266728	356	311	2.37581	-2.32135	0.0180393	0.0209138	0.0260665	0.00383372	0.383372
LCMS_amine	Lysine	females	0.275298	-0.0324405	0.262317	0.0268804	336	288	1.04949	-1.20685	0.294708	0.228482	0.261992	0.00105239	0.105239
LCMS_amine	Histidine	males	0.630154	-0.0468909	0.247487	0.0250644	356	311	2.54621	-1.87082	0.0113107	0.0623096	0.0724139	0.00219876	0.219876
LCMS_amine	Histidine	females	0.279617	-0.0492707	0.261793	0.0268498	336	288	1.06808	-1.83505	0.286249	0.0675295	0.084268	0.0024276	0.24276
LCMS_amine	Asparagine	males	0.766588	-0.070945	0.258596	0.0261888	356	311	2.96443	-2.70898	0.00323676	0.007123	0.00972346	0.00503319	0.503319
LCMS_amine	Asparagine	females	0.537052	-0.065964	0.244443	0.0250473	336	288	2.19705	-2.63357	0.0286994	0.00890568	0.0141831	0.00435124	0.435124
LCMS_amine	Aspartic acid	males	1.03636	-0.109221	0.240178	0.0243416	356	311	4.31496	-4.487	2.07088e-05	1.01811e-05	3.3676e-05	0.0119292	1.19292
LCMS_amine	Aspartic acid	females	0.875257	-0.0890253	0.231178	0.0237233	336	288	3.78607	-3.75264	0.000181246	0.000211606	0.000551457	0.0079255	0.79255
LCMS_amine	Alanine	males	0.557192	-0.0573111	0.256065	0.0259146	356	311	2.17598	-2.21153	0.030214	0.0277257	0.0331168	0.00328457	0.328457
LCMS_amine	Alanine	females	0.540943	-0.0582392	0.24751	0.0253715	336	288	2.18554	-2.29546	0.0295392	0.0224257	0.0311066	0.0033918	0.33918
LCMS_amine	Beta-Alanine	males	0.282608	-0.0384075	0.26682	0.0270319	356	311	1.05917	-1.42082	0.29024	0.15637	0.170226	0.00147513	0.147513
LCMS_amine	Beta-Alanine	females	0.745158	-0.0672911	0.234063	0.0240197	336	288	3.18358	-2.8015	0.00159068	0.00543118	0.00934162	0.00452809	0.452809
LCMS_amine	Taurine	males	-0.140044	0.0069783	0.268208	0.0271616	356	311	-0.522147	0.256918	0.601893	0.797412	0.797412	4.86966e-05	0.00486966
LCMS_amine	Taurine	females	0.29505	-0.0218155	0.24732	0.0253518	336	288	1.19299	-0.860511	0.233716	0.390223	0.4248	0.000475915	0.0475915
LCMS_amine	Glycine	males	0.368978	-0.045835	0.255589	0.0258452	356	311	1.44364	-1.77344	0.149721	0.0771337	0.0872829	0.00210085	0.210085
LCMS_amine	Glycine	females	0.526965	-0.0467718	0.250404	0.0256835	336	288	2.10446	-1.82108	0.0360807	0.069632	0.0855479	0.0021876	0.21876
LCMS_amine	Cysteine	males	0.569669	-0.0615848	0.248336	0.0251333	356	311	2.29394	-2.45033	0.0223757	0.0148234	0.0187472	0.00379269	0.379269
LCMS_amine	Cysteine	females	0.587526	-0.0596259	0.240821	0.0246873	336	288	2.43968	-2.41524	0.015217	0.0163475	0.0230473	0.00355524	0.355524
LCMS_amine	Cystathionine	males	0.305172	-0.0304006	0.268645	0.0272231	356	311	1.13597	-1.11672	0.256735	0.264976	0.281333	0.000924195	0.0924195
LCMS_amine	Cystathionine	females	0.246955	-0.0287596	0.262209	0.0269143	336	288	0.941824	-1.06856	0.346959	0.286162	0.31961	0.000827116	0.0827116
LCMS_amine	Homocysteine	males	0.109816	-0.00815838	0.255993	0.0259347	356	311	0.428983	-0.314574	0.668195	0.753296	0.762158	6.65592e-05	0.00665592
LCMS_amine	Homocysteine	females	-0.0686174	0.0031649	0.249125	0.0255482	336	288	-0.275434	0.12388	0.783152	0.901497	0.901497	1.00166e-05	0.00100166
LCMS_amine	Glutathione	males	0.742554	-0.07774	0.247935	0.0251345	356	311	2.99496	-3.09296	0.00293698	0.00216145	0.0035747	0.00604351	0.604351
LCMS_amine	Glutathione	females	0.870606	-0.0903098	0.238943	0.0244922	336	288	3.64357	-3.68729	0.00031137	0.000270844	0.000647016	0.00815586	0.815586
LCMS_amine	Homoserine	males	1.10519	-0.115944	0.233819	0.0236872	356	311	4.72667	-4.89482	3.29243e-06	1.58311e-06	7.56373e-06	0.0134431	1.34431
LCMS_amine	Homoserine	females	1.05608	-0.108247	0.224114	0.0230044	336	288	4.71224	-4.70547	3.59318e-06	3.93802e-06	2.04694e-05	0.0117173	1.17173
LCMS_amine	Leucine	males	1.14689	-0.116177	0.248791	0.0251827	356	311	4.60984	-4.61335	5.62518e-06	5.79896e-06	2.26686e-05	0.013497	1.3497
LCMS_amine	Leucine	females	0.89623	-0.096819	0.24605	0.0252491	336	288	3.64248	-3.83455	0.000312638	0.000154548	0.000428746	0.00937391	0.937391
LCMS_amine	Isoleucine	males	1.03876	-0.108819	0.247205	0.0250332	356	311	4.20203	-4.34698	3.34832e-05	1.87222e-05	5.36702e-05	0.0118415	1.18415
LCMS_amine	Isoleucine	females	0.908932	-0.0936811	0.245639	0.0251993	336	288	3.70028	-3.71761	0.000251548	0.000241646	0.00059376	0.00877615	0.877615
LCMS_amine	Methionine	males	1.17953	-0.119365	0.247529	0.025127	356	311	4.76521	-4.75045	2.75263e-06	3.10461e-06	1.27141e-05	0.0142479	1.42479
LCMS_amine	Methionine	females	1.09506	-0.116182	0.237739	0.0244098	336	288	4.60617	-4.75965	5.8295e-06	3.07395e-06	1.7624e-05	0.0134983	1.34983
LCMS_amine	Proline	males	1.05672	-0.114559	0.249509	0.0252398	356	311	4.2352	-4.53883	2.91073e-05	8.09402e-06	2.90036e-05	0.0131238	1.31238
LCMS_amine	Proline	females	0.974115	-0.0966328	0.232915	0.0239142	336	288	4.18227	-4.04082	3.68701e-05	6.83969e-05	0.000235285	0.0093379	0.93379
LCMS_amine	Arginine	males	1.13148	-0.116932	0.252868	0.0255656	356	311	4.47458	-4.57381	1.03168e-05	6.92504e-06	2.58936e-05	0.0136732	1.36732
LCMS_amine	Arginine	females	0.923661	-0.0986599	0.240212	0.0246341	336	288	3.84519	-4.00501	0.000144082	7.89877e-05	0.000261267	0.00973377	0.973377
LCMS_amine	Ornithine	males	0.92087	-0.0965156	0.257138	0.0259763	356	311	3.58122	-3.71553	0.0003895	0.000240362	0.000492169	0.00931526	0.931526
LCMS_amine	Ornithine	females	0.838873	-0.0880519	0.240484	0.0246624	336	288	3.48827	-3.57028	0.000550853	0.000417692	0.000945302	0.00775313	0.775313
LCMS_amine	Putrescine	males	0.471718	-0.0710306	0.264518	0.0267933	356	311	1.78331	-2.65106	0.0753873	0.00843482	0.0113343	0.00504534	0.504534
LCMS_amine	Putrescine	females	0.771043	-0.0559629	0.215421	0.0221197	336	288	3.57924	-2.53	0.000395334	0.0119393	0.0171131	0.00313185	0.313185
LCMS_amine	Citrulline	males	1.05618	-0.100477	0.251615	0.0254844	356	311	4.1976	-3.94269	3.41135e-05	9.9586e-05	0.0002196	0.0100956	1.00956
LCMS_amine	Citrulline	females	0.643333	-0.0772445	0.246546	0.0252918	336	288	2.60938	-3.05414	0.00947623	0.00246823	0.00451633	0.00596671	0.596671
LCMS_amine	ADMA	males	1.64624	-0.166115	0.23026	0.0233559	356	311	7.14949	-7.11233	4.97538e-12	7.88183e-12	1.12973e-10	0.0275943	2.75943
LCMS_amine	ADMA	females	1.19497	-0.128935	0.231042	0.0237232	336	288	5.1721	-5.43498	3.98609e-07	1.16888e-07	1.11693e-06	0.0166242	1.66242
LCMS_amine	SDMA	males	1.57518	-0.159203	0.238187	0.0241685	356	311	6.61324	-6.58723	1.37935e-10	1.91157e-10	1.82661e-09	0.0253456	2.53456
LCMS_amine	SDMA	females	1.08724	-0.117184	0.226261	0.0232193	336	288	4.80523	-5.04684	2.33397e-06	7.97237e-07	6.536e-06	0.013732	1.3732
LCMS_amine	3-Methylhistidine	males	0.0894935	-0.0131803	0.261961	0.0265334	356	311	0.341629	-0.496745	0.732832	0.61972	0.634475	0.000173722	0.0173722
LCMS_amine	3-Methylhistidine	females	0.412395	-0.039363	0.272848	0.0279832	336	288	1.51144	-1.40667	0.131616	0.160605	0.189205	0.00154944	0.154944
LCMS_amine	N6-N6-N6-Trimethyl-lysine	males	0.80383	-0.0798966	0.245413	0.0249223	356	311	3.27542	-3.20582	0.0011587	0.00148677	0.0025071	0.00638347	0.638347
LCMS_amine	N6-N6-N6-Trimethyl-lysine	females	0.767174	-0.0832122	0.246729	0.0253229	336	288	3.10938	-3.28605	0.00203507	0.00114177	0.00228353	0.00692426	0.692426
LCMS_amine	S-Methylcysteine	males	0.77763	-0.0794352	0.25877	0.0262288	356	311	3.0051	-3.02855	0.00284313	0.00266312	0.00416414	0.00630996	0.630996
LCMS_amine	S-Methylcysteine	females	0.621758	-0.066987	0.25072	0.0257285	336	288	2.47988	-2.60361	0.0136321	0.00970285	0.0149008	0.00448725	0.448725
LCMS_amine	Kynurenine	males	0.963439	-0.0827288	0.24596	0.0249045	356	311	3.91706	-3.32184	0.000107459	0.00100086	0.00175661	0.00684405	0.684405
LCMS_amine	Kynurenine	females	0.298738	-0.0499204	0.264937	0.0272119	336	288	1.12758	-1.83451	0.260301	0.0676104	0.084268	0.00249204	0.249204
LCMS_amine	Hydroxylysine	males	0.579204	-0.0597228	0.270956	0.0274047	356	311	2.13763	-2.17929	0.0332275	0.0300603	0.0354135	0.00356681	0.356681
LCMS_amine	Hydroxylysine	females	0.320174	-0.0330159	0.245605	0.0251873	336	288	1.30362	-1.31081	0.193257	0.190965	0.221932	0.00109005	0.109005
LCMS_amine	4-hydroxy-proline	males	0.717851	-0.0750512	0.262646	0.0266126	356	311	2.73315	-2.82013	0.00658634	0.00510867	0.00744654	0.00563268	0.563268
LCMS_amine	4-hydroxy-proline	females	0.862425	-0.0890895	0.240435	0.0246794	336	288	3.58694	-3.60987	0.000384267	0.000361197	0.000839539	0.00793694	0.793694
LCMS_amine	2-aminoadipic acid	males	1.00923	-0.0997159	0.251633	0.0255067	356	311	4.01073	-3.90941	7.37902e-05	0.000113608	0.000244257	0.00994327	0.994327
LCMS_amine	2-aminoadipic acid	females	1.00571	-0.109825	0.245786	0.0252169	336	288	4.09179	-4.35522	5.36449e-05	1.85e-05	7.95499e-05	0.0120616	1.20616
LCMS_amine	Homocitrulline	males	1.46167	-0.143476	0.254486	0.0257951	356	311	5.7436	-5.56214	1.98945e-08	5.74782e-08	3.8024e-07	0.0205854	2.05854
LCMS_amine	Homocitrulline	females	0.849104	-0.0976405	0.240474	0.0246853	336	288	3.53096	-3.95541	0.000471846	9.62539e-05	0.000306587	0.00953366	0.953366
LCMS_amine	Methionine sulfoxide	males	0.997675	-0.0955867	0.251812	0.0255102	356	311	3.96198	-3.74701	8.9815e-05	0.000213272	0.000447352	0.00913682	0.913682
LCMS_amine	Methionine sulfoxide	females	0.501766	-0.0583682	0.250869	0.0257423	336	288	2.00011	-2.2674	0.0462929	0.0241067	0.0329075	0.00340685	0.340685
LCMS_amine	Methionine sulfone	males	1.30253	-0.122124	0.245122	0.0248494	356	311	5.31379	-4.91459	1.89772e-07	1.4418e-06	7.29384e-06	0.0149144	1.49144
LCMS_amine	Methionine sulfone	females	0.755387	-0.0928478	0.235704	0.0241905	336	288	3.20482	-3.83819	0.00148108	0.000152389	0.000428746	0.00862071	0.862071
LCMS_amine	Glycylglycine	males	1.05065	-0.114308	0.255752	0.0258807	356	311	4.10807	-4.41673	4.95464e-05	1.38483e-05	4.41094e-05	0.0130664	1.30664
LCMS_amine	Glycylglycine	females	0.707564	-0.0690336	0.248924	0.0255173	336	288	2.84249	-2.70537	0.00474991	0.00722954	0.012191	0.00476564	0.476564
LCMS_amine	Glycylproline	males	0.685405	-0.0716375	0.254012	0.0257329	356	311	2.69832	-2.78389	0.00730107	0.00569994	0.00803599	0.00513193	0.513193
LCMS_amine	Glycylproline	females	0.394668	-0.0406315	0.255445	0.0262261	336	288	1.54502	-1.54928	0.123282	0.122413	0.146215	0.00165092	0.165092
LCMS_amine	Anserine	males	0.522891	-0.0570884	0.252169	0.0255746	356	311	2.07358	-2.23223	0.0388374	0.0263119	0.0318708	0.00325908	0.325908
LCMS_amine	Anserine	females	1.26178	-0.12937	0.268545	0.0275285	336	288	4.69858	-4.69951	3.82618e-06	4.04627e-06	2.04694e-05	0.0167366	1.67366
LCMS_amine	Sarcosine	males	1.05951	-0.105901	0.254217	0.0257169	356	311	4.16775	-4.11796	3.8662e-05	4.90353e-05	0.000124031	0.0112151	1.12151
LCMS_amine	Sarcosine	females	1.08365	-0.116733	0.248574	0.0254697	336	288	4.35948	-4.58324	1.73535e-05	6.82974e-06	3.2631e-05	0.0136267	1.36267

## Sheet: Table S11
			beta		se		df		t-value		p-value
platform	metabolite	sex	intercept	age	intercept	age	intercept	age	intercept	age	intercept	age	q-value	R2	%R2
LCMS_steroid	Cortisol	males	0.087106	-0.155454	0.068395	0.0946424	355	355	1.27357	-1.64254	0.203649	0.101363	0.119414	0.024166	2.4166
LCMS_steroid	Cortisol	females	0.0817566	-0.177582	0.0644729	0.0931936	335	335	1.26808	-1.90552	0.205652	0.0575682	0.0868573	0.0315355	3.15355
LCMS_steroid	Cortisone	males	0.0771536	-0.188794	0.0670281	0.0925161	355	355	1.15106	-2.04066	0.250481	0.0420238	0.0564694	0.0356432	3.56432
LCMS_steroid	Cortisone	females	0.145293	-0.246716	0.0643648	0.0930863	335	335	2.25733	-2.6504	0.0246311	0.00842132	0.0185701	0.0608686	6.08686
LCMS_steroid	Cortisone sulfate	males	0.0793079	-0.225652	0.0676036	0.0932973	355	355	1.17313	-2.41864	0.24153	0.0160811	0.0265957	0.050919	5.0919
LCMS_steroid	Cortisone sulfate	females	0.10839	-0.126212	0.0678402	0.097173	335	335	1.59772	-1.29884	0.111047	0.194893	0.242911	0.0159294	1.59294
LCMS_steroid	beta-Cortolone	males	-0.0356143	-0.0752632	0.0676692	0.0936949	355	355	-0.526299	-0.80328	0.599009	0.42235	0.448421	0.00566455	0.566455
LCMS_steroid	beta-Cortolone	females	0.115015	-0.0460988	0.0665511	0.0955381	335	335	1.72822	-0.482517	0.0848708	0.629754	0.676985	0.0021251	0.21251
LCMS_steroid	alpha-Cortolone	males	0.00344599	-0.220939	0.0653029	0.0909172	355	355	0.0527693	-2.43011	0.957945	0.0155892	0.0262876	0.048814	4.8814
LCMS_steroid	alpha-Cortolone	females	0.151692	-0.064376	0.0659228	0.0952476	335	335	2.30105	-0.675881	0.0220024	0.499583	0.550822	0.00414427	0.414427
LCMS_steroid	alpha-beta-Cortol	males	0.103438	-0.298292	0.06562	0.0902182	355	355	1.57632	-3.30634	0.115842	0.00104175	0.00255974	0.0889782	8.89782
LCMS_steroid	alpha-beta-Cortol	females	0.150213	-0.212456	0.0640194	0.0922039	335	335	2.34637	-2.3042	0.0195398	0.0218229	0.0383015	0.0451376	4.51376
LCMS_steroid	Dehydroepiandrosterone sulfate	males	-0.28291	0.778313	0.0705839	0.097675	355	355	-4.00814	7.9684	7.46082e-05	2.2125e-14	9.51374e-13	0.605771	60.5771
LCMS_steroid	Dehydroepiandrosterone sulfate	females	-0.411963	0.594785	0.0637823	0.0917432	335	335	-6.45889	6.48315	3.71161e-10	3.21791e-10	5.5348e-09	0.353769	35.3769
LCMS_steroid	DihydroTestosterone glucuronide	males	-0.225344	0.334936	0.0678107	0.0918899	355	355	-3.32314	3.64498	0.000982803	0.000307364	0.00101667	0.112182	11.2182
LCMS_steroid	DihydroTestosterone glucuronide	females	-0.150459	0.39762	0.0705819	0.100405	335	335	-2.13169	3.96018	0.0337593	9.1513e-05	0.000538275	0.158102	15.8102
LCMS_steroid	Etiocholanolone glucuronide	males	-0.588724	0.896894	0.0652198	0.0894761	355	355	-9.02677	10.0238	1.14087e-17	5.47268e-21	4.70651e-19	0.804419	80.4419
LCMS_steroid	Etiocholanolone glucuronide	females	-0.284969	0.897349	0.0620868	0.0894451	335	335	-4.58985	10.0324	6.28135e-06	6.96094e-21	5.98641e-19	0.805235	80.5235
LCMS_steroid	Etiocholanolone sulfate	males	-0.521175	0.721822	0.0661727	0.0913753	355	355	-7.87599	7.89953	4.16095e-14	3.54418e-14	1.016e-12	0.521027	52.1027
LCMS_steroid	Etiocholanolone sulfate	females	-0.226197	0.824224	0.065289	0.0939337	335	335	-3.46454	8.77453	0.000600164	8.89081e-17	3.82305e-15	0.679346	67.9346
GCMS_organicacid	Citric acid	males	-0.105004	-0.0594673	0.0691402	0.0947351	355	355	-1.51871	-0.627722	0.129727	0.530589	0.543222	0.00353636	0.353636
GCMS_organicacid	Citric acid	females	0.170455	-0.0420122	0.0631548	0.0899505	335	335	2.69901	-0.467059	0.00730729	0.640762	0.680315	0.00176502	0.176502
GCMS_organicacid	Isocitrate	males	0.165495	-0.379055	0.0638942	0.0887325	355	355	2.59015	-4.27188	0.00998871	2.49221e-05	0.000122851	0.143683	14.3683
GCMS_organicacid	Isocitrate	females	0.136285	-0.224815	0.059718	0.0862155	335	335	2.28214	-2.60759	0.0231079	0.00952612	0.0192837	0.0505417	5.05417
GCMS_organicacid	Cis-aconitic acid	males	0.131087	-0.250911	0.0673142	0.0935389	355	355	1.94739	-2.68243	0.052276	0.00765069	0.0139991	0.0629566	6.29566
GCMS_organicacid	Cis-aconitic acid	females	0.0606178	-0.136228	0.059485	0.0856639	335	335	1.01904	-1.59027	0.308918	0.112718	0.152028	0.0185582	1.85582
GCMS_organicacid	Succinic acid	males	0.122302	-0.185931	0.0701085	0.0965807	355	355	1.74446	-1.92514	0.0819435	0.0550109	0.0695727	0.0345704	3.45704
GCMS_organicacid	Succinic acid	females	0.0758857	-0.154642	0.0674254	0.0973565	335	335	1.12548	-1.58841	0.261193	0.113137	0.152028	0.0239142	2.39142
GCMS_organicacid	Fumaric acid	males	0.0541652	-0.286207	0.0663186	0.0909626	355	355	0.816742	-3.14643	0.414624	0.00179248	0.00405666	0.0819147	8.19147
GCMS_organicacid	Fumaric acid	females	0.212289	-0.23425	0.0643744	0.0923632	335	335	3.29772	-2.53618	0.00107933	0.0116605	0.0213363	0.054873	5.4873
GCMS_organicacid	Glutaric acid	males	0.214923	-0.36728	0.0634285	0.0862596	355	355	3.38843	-4.25784	0.000781845	2.6458e-05	0.000122851	0.134894	13.4894
GCMS_organicacid	Glutaric acid	females	0.0956901	-0.124489	0.0699155	0.0998101	335	335	1.36865	-1.24726	0.172024	0.213175	0.258211	0.0154975	1.54975
GCMS_organicacid	Methylmalonic acid	males	0.0514233	-0.136026	0.0691255	0.0956308	355	355	0.743912	-1.42241	0.457422	0.155786	0.178635	0.018503	1.8503
GCMS_organicacid	Methylmalonic acid	females	-0.00159042	0.0429001	0.0691231	0.0981729	335	335	-0.0230085	0.436985	0.981657	0.662403	0.694716	0.00184042	0.184042
GCMS_organicacid	Adipic acid	males	0.0111729	-0.173883	0.0710788	0.0980574	355	355	0.15719	-1.77328	0.875184	0.0770395	0.0946485	0.0302354	3.02354
GCMS_organicacid	Adipic acid	females	0.188537	-0.238388	0.0631511	0.0910051	335	335	2.9855	-2.6195	0.00303953	0.00920632	0.0192837	0.056829	5.6829
GCMS_organicacid	3-methyladipic acid	males	0.0417724	-0.1976	0.0708069	0.0982816	355	355	0.589949	-2.01055	0.5556	0.0451293	0.0597095	0.0390457	3.90457
GCMS_organicacid	3-methyladipic acid	females	0.12343	-0.140663	0.0623578	0.0899047	335	335	1.97938	-1.56457	0.0485919	0.118627	0.156952	0.019786	1.9786
GCMS_organicacid	Malic acid	males	0.0479543	-0.193342	0.0653903	0.0900522	355	355	0.733356	-2.147	0.463826	0.0324703	0.0450395	0.0373811	3.73811
GCMS_organicacid	Malic acid	females	0.150935	-0.192651	0.0655064	0.0935864	335	335	2.30413	-2.05853	0.0218268	0.0403118	0.063033	0.0371143	3.71143
GCMS_organicacid	3-Hydroxypropionic acid	males	-0.0436348	-0.0633964	0.0689791	0.0939542	355	355	-0.632581	-0.674759	0.527415	0.500268	0.524671	0.00401911	0.401911
GCMS_organicacid	3-Hydroxypropionic acid	females	0.0505957	0.0136546	0.0669681	0.0954129	335	335	0.755519	0.143111	0.450468	0.886289	0.907391	0.000186448	0.0186448
GCMS_organicacid	2-hydroxybutyric acid	males	0.0532914	-0.255607	0.0684698	0.094875	355	355	0.77832	-2.69414	0.436899	0.00739224	0.0138203	0.0653348	6.53348
GCMS_organicacid	2-hydroxybutyric acid	females	0.197403	-0.236434	0.0639259	0.0913782	335	335	3.088	-2.58743	0.00218345	0.0100903	0.0192837	0.0559012	5.59012
GCMS_organicacid	3-Hydroxybutyric acid	males	0.0403806	-0.237085	0.0676754	0.0931854	355	355	0.596681	-2.54423	0.551101	0.0113749	0.0199641	0.0562094	5.62094
GCMS_organicacid	3-Hydroxybutyric acid	females	0.206159	-0.248204	0.0668375	0.0957454	335	335	3.08448	-2.59234	0.00220872	0.00995027	0.0192837	0.0616054	6.16054
GCMS_organicacid	3-Hydroxyisobutyric acid	males	0.0511346	-0.205935	0.067265	0.0929718	355	355	0.760196	-2.21502	0.447642	0.0273928	0.0420674	0.0424091	4.24091
GCMS_organicacid	3-Hydroxyisobutyric acid	females	0.129894	-0.141523	0.0661757	0.0946929	335	335	1.96286	-1.49455	0.0504896	0.135974	0.1741	0.0200287	2.00287
GCMS_organicacid	3-hydroxyisovaleric acid	males	0.085695	-0.205701	0.069091	0.0954121	355	355	1.24032	-2.15592	0.215676	0.0317616	0.0447787	0.0423127	4.23127
GCMS_organicacid	3-hydroxyisovaleric acid	females	0.0207014	-0.00169375	0.0667483	0.0957959	335	335	0.310142	-0.0176808	0.756646	0.985904	0.985904	2.86878e-06	0.000286878
GCMS_organicacid	Glyceric acid	males	0.122089	-0.201568	0.0672306	0.0933226	355	355	1.81597	-2.1599	0.0702177	0.031449	0.0447787	0.0406296	4.06296
GCMS_organicacid	Glyceric acid	females	0.0536362	-0.147286	0.0619643	0.0896365	335	335	0.865599	-1.64315	0.38733	0.10129	0.142802	0.0216933	2.16933
LCMS_amine	O-Phosphoethanolamine	males	0.240056	-0.408963	0.0667275	0.0917113	355	355	3.59756	-4.45924	0.000366775	1.10497e-05	6.16751e-05	0.167251	16.7251
LCMS_amine	O-Phosphoethanolamine	females	0.165245	-0.429095	0.0664697	0.0957481	335	335	2.48603	-4.4815	0.0134048	1.01878e-05	0.000110614	0.184123	18.4123
LCMS_amine	Ethanolamine	males	0.145172	-0.264471	0.0663076	0.091986	355	355	2.18937	-2.87512	0.0292204	0.00428226	0.00818388	0.0699449	6.99449
LCMS_amine	Ethanolamine	females	0.0799968	-0.196974	0.0612473	0.0879794	335	335	1.30613	-2.23887	0.192405	0.0258208	0.0435409	0.0387988	3.87988
GCMS_organicacid	Glycolic acid	males	-0.148423	0.1647	0.0685978	0.094367	355	355	-2.16367	1.74532	0.031156	0.0817953	0.0976999	0.0271262	2.71262
GCMS_organicacid	Glycolic acid	females	-0.0169293	0.182702	0.0645862	0.0925264	335	335	-0.26212	1.97459	0.79339	0.0491351	0.0754574	0.03338	3.338
GCMS_organicacid	Uracil	males	0.198423	-0.328322	0.0712331	0.0979129	355	355	2.78555	-3.3532	0.00563048	0.000884949	0.00228658	0.107795	10.7795
GCMS_organicacid	Uracil	females	0.155093	-0.374103	0.0635458	0.0908599	335	335	2.44065	-4.11735	0.0151784	4.83164e-05	0.000319632	0.139953	13.9953
LCMS_amine	Alpha-aminobutyric acid	males	0.157446	-0.338779	0.0680043	0.0940292	355	355	2.31524	-3.60291	0.0211694	0.000359567	0.00114529	0.114771	11.4771
LCMS_amine	Alpha-aminobutyric acid	females	0.157875	-0.298613	0.0656987	0.0943179	335	335	2.40301	-3.16603	0.0168039	0.00168726	0.00537425	0.0891699	8.91699
LCMS_amine	3-aminoisobutyric acid	males	0.157641	-0.383633	0.0724227	0.0997823	355	355	2.17668	-3.84469	0.030163	0.000143024	0.000559092	0.147174	14.7174
LCMS_amine	3-aminoisobutyric acid	females	0.193872	-0.32686	0.0678362	0.0969734	335	335	2.85794	-3.37062	0.00453074	0.000837581	0.0030264	0.106838	10.6838
LCMS_amine	Gamma-aminobutyric acid	males	0.0762796	-0.291914	0.0646992	0.0893048	355	355	1.17899	-3.26874	0.239193	0.00118585	0.00283286	0.085214	8.5214
LCMS_amine	Gamma-aminobutyric acid	females	0.254308	-0.34825	0.0655189	0.0936344	335	335	3.88145	-3.71925	0.000125059	0.00023419	0.00111891	0.121278	12.1278
LCMS_amine	Glutamic acid	males	0.131817	-0.347144	0.0662915	0.092011	355	355	1.98845	-3.77285	0.0475296	0.000189053	0.000677442	0.120509	12.0509
LCMS_amine	Glutamic acid	females	0.173733	-0.260159	0.0627315	0.090333	335	335	2.76946	-2.88	0.00592768	0.00423277	0.0109226	0.0676825	6.76825
LCMS_amine	Glutamine	males	0.144886	-0.265894	0.0669901	0.0923435	355	355	2.16279	-2.8794	0.0312242	0.00422589	0.00818388	0.0706996	7.06996
LCMS_amine	Glutamine	females	0.114451	-0.269189	0.0650661	0.0931948	335	335	1.75899	-2.88845	0.0794917	0.00412335	0.0109226	0.0724625	7.24625
GCMS_organicacid	Pyroglutamic acid	males	0.317221	-0.454228	0.0641569	0.0889369	355	355	4.94445	-5.1073	1.18006e-06	5.34403e-07	4.59587e-06	0.206323	20.6323
GCMS_organicacid	Pyroglutamic acid	females	0.0913803	-0.379454	0.0590541	0.0847138	335	335	1.5474	-4.47925	0.122711	1.02897e-05	0.000110614	0.143986	14.3986
LCMS_amine	Tryptophan	males	0.309813	-0.266934	0.0660666	0.0910251	355	355	4.6894	-2.93253	3.91429e-06	0.00358031	0.0073311	0.0712536	7.12536
LCMS_amine	Tryptophan	females	-0.0918588	-0.203115	0.0684087	0.098116	335	335	-1.34279	-2.07015	0.180248	0.0392043	0.0624365	0.0412556	4.12556
LCMS_amine	5-Hydroxy-tryptophan	males	0.314486	-0.589199	0.0629599	0.0878831	355	355	4.99502	-6.70435	9.24761e-07	7.97755e-11	1.37214e-09	0.347156	34.7156
LCMS_amine	5-Hydroxy-tryptophan	females	0.258903	-0.573142	0.0599084	0.0858397	335	335	4.32165	-6.67689	2.04425e-05	1.0151e-10	2.18246e-09	0.328492	32.8492
LCMS_amine	Serotonine	males	0.289838	-0.490327	0.0647632	0.0902494	355	355	4.47535	-5.43303	1.02897e-05	1.03094e-07	9.85123e-07	0.240421	24.0421
LCMS_amine	Serotonine	females	0.172193	-0.443517	0.0600858	0.0866668	335	335	2.86579	-5.11749	0.00442261	5.22719e-07	7.4923e-06	0.196707	19.6707
LCMS_amine	Phenylalanine	males	0.303906	-0.372164	0.0668594	0.0921428	355	355	4.54546	-4.03899	7.528e-06	6.58213e-05	0.000283032	0.138506	13.8506
LCMS_amine	Phenylalanine	females	0.0372874	-0.342069	0.06546	0.0940781	335	335	0.569621	-3.63602	0.569316	0.000320413	0.00137777	0.117011	11.7011
LCMS_amine	Tyrosine	males	0.305622	-0.307544	0.0657678	0.0902765	355	355	4.64699	-3.40669	4.75418e-06	0.000732917	0.00203325	0.0945836	9.45836
LCMS_amine	Tyrosine	females	-0.0398981	-0.251997	0.0677866	0.0970881	335	335	-0.588584	-2.59555	0.556537	0.00985958	0.0192837	0.0635024	6.35024
LCMS_amine	Norepinephrine	males	0.311018	-0.277793	0.0653839	0.0908199	355	355	4.7568	-3.05872	2.86555e-06	0.00239173	0.00501679	0.0771687	7.71687
LCMS_amine	Norepinephrine	females	-0.0362992	-0.308952	0.0623207	0.0897207	335	335	-0.582459	-3.44349	0.56065	0.000647129	0.00265015	0.0954516	9.54516
LCMS_amine	3-Methoxytyramine	males	0.227885	-0.510496	0.06637	0.0917526	355	355	3.43356	-5.56383	0.000666114	5.20544e-08	5.59585e-07	0.260606	26.0606
LCMS_amine	3-Methoxytyramine	females	0.220493	-0.385222	0.0602175	0.0866524	335	335	3.66161	-4.4456	0.000291149	1.19336e-05	0.000114032	0.148396	14.8396
LCMS_amine	3-Methoxytyrosine	males	0.345613	-0.44211	0.0638485	0.0881917	355	355	5.41302	-5.01305	1.14323e-07	8.47347e-07	6.62471e-06	0.195461	19.5461
LCMS_amine	3-Methoxytyrosine	females	0.048895	-0.358301	0.0671004	0.0960311	335	335	0.728683	-3.73109	0.466704	0.000223873	0.00111891	0.12838	12.838
GCMS_organicacid	Homovanillic acid	males	0.312965	-0.629845	0.0619729	0.0863822	355	355	5.05003	-7.29137	7.0776e-07	2.01236e-12	4.32658e-11	0.396704	39.6704
GCMS_organicacid	Homovanillic acid	females	0.360359	-0.724097	0.057626	0.0837525	335	335	6.25342	-8.64568	1.2235e-09	2.24613e-16	6.43891e-15	0.524317	52.4317
LCMS_amine	Serine	males	0.158596	-0.312712	0.066824	0.0922705	355	355	2.37333	-3.38908	0.0181601	0.000780054	0.0020964	0.0977889	9.77889
LCMS_amine	Serine	females	0.139269	-0.293566	0.0637816	0.0912956	335	335	2.18353	-3.21556	0.0296899	0.00142875	0.00472586	0.0861812	8.61812
LCMS_amine	O-Acetyl-serine	males	0.202704	-0.392142	0.066435	0.0922287	355	355	3.05116	-4.25184	0.00245112	2.71415e-05	0.000122851	0.153775	15.3775
LCMS_amine	O-Acetyl-serine	females	0.163073	-0.350525	0.0618895	0.0886559	335	335	2.6349	-3.95377	0.00880717	9.38852e-05	0.000538275	0.122868	12.2868
LCMS_amine	Valine	males	0.227242	-0.418237	0.0667173	0.0922175	355	355	3.40605	-4.53533	0.000734592	7.87749e-06	5.21126e-05	0.174922	17.4922
LCMS_amine	Valine	females	0.148727	-0.343568	0.0630473	0.0903382	335	335	2.35898	-3.80314	0.0188988	0.000169763	0.000912475	0.118039	11.8039
LCMS_amine	Threonine	males	0.125097	-0.181244	0.0668697	0.0921418	355	355	1.87076	-1.96701	0.0622002	0.0499607	0.0641287	0.0328492	3.28492
LCMS_amine	Threonine	females	0.00808494	-0.0971149	0.0665933	0.0953655	335	335	0.121408	-1.01835	0.903441	0.309249	0.359397	0.00943131	0.943131
LCMS_amine	Lysine	males	0.102113	-0.14742	0.0703543	0.0969353	355	355	1.45142	-1.52081	0.147547	0.129198	0.150149	0.0217327	2.17327
LCMS_amine	Lysine	females	0.0114076	-0.0955554	0.0682788	0.0970993	335	335	0.167074	-0.9841	0.867413	0.325777	0.373557	0.00913084	0.913084
LCMS_amine	Histidine	males	0.242014	-0.128292	0.0658096	0.0909412	355	355	3.6775	-1.41071	0.000271982	0.159205	0.180153	0.0164588	1.64588
LCMS_amine	Histidine	females	-0.107257	-0.174802	0.0679599	0.0972776	335	335	-1.57825	-1.79694	0.115453	0.0732451	0.108605	0.0305559	3.05559
LCMS_amine	Asparagine	males	0.185899	-0.206759	0.0688189	0.0951404	355	355	2.70129	-2.1732	0.00723849	0.0304258	0.0447787	0.0427494	4.27494
LCMS_amine	Asparagine	females	0.00426138	-0.20294	0.0635574	0.0905377	335	335	0.0670478	-2.2415	0.946584	0.025648	0.0435409	0.0411848	4.11848
LCMS_amine	Aspartic acid	males	0.140267	-0.31486	0.0641761	0.0891814	355	355	2.18566	-3.53056	0.0294933	0.000469311	0.00139175	0.0991369	9.91369
LCMS_amine	Aspartic acid	females	0.153236	-0.269948	0.0603252	0.086778	335	335	2.54016	-3.11079	0.0115314	0.00202618	0.00600866	0.0728719	7.28719
LCMS_amine	Alanine	males	0.108365	-0.205945	0.067916	0.0936235	355	355	1.59558	-2.19972	0.111473	0.0284709	0.0429562	0.0424134	4.24134
LCMS_amine	Alanine	females	0.0549977	-0.148014	0.0643901	0.0919835	335	335	0.854134	-1.60914	0.393641	0.108528	0.150539	0.0219082	2.19082
LCMS_amine	Beta-Alanine	males	-0.0399417	-0.0963053	0.070843	0.0980869	355	355	-0.563806	-0.981836	0.573242	0.326849	0.351363	0.00927471	0.927471
LCMS_amine	Beta-Alanine	females	0.15554	-0.113495	0.0613115	0.0881514	335	335	2.53688	-1.28751	0.0116378	0.198807	0.244248	0.0128812	1.28812
LCMS_amine	Taurine	males	-0.102717	0.057961	0.0711038	0.098296	355	355	-1.44461	0.589657	0.14945	0.555796	0.562334	0.00335947	0.335947
LCMS_amine	Taurine	females	0.103609	-0.0358201	0.0642917	0.0917001	335	335	1.61155	-0.390622	0.108002	0.696325	0.721493	0.00128308	0.128308
LCMS_amine	Glycine	males	-0.00845245	-0.128867	0.0679376	0.0933377	355	355	-0.124415	-1.38066	0.901057	0.168253	0.187919	0.0166068	1.66068
LCMS_amine	Glycine	females	0.12979	-0.105592	0.065126	0.0933071	335	335	1.99291	-1.13166	0.0470827	0.258586	0.308867	0.0111497	1.11497
LCMS_amine	Cysteine	males	0.0769575	-0.201995	0.0660229	0.0909843	355	355	1.16562	-2.22011	0.244551	0.0270422	0.0420674	0.0408021	4.08021
LCMS_amine	Cysteine	females	0.0812093	-0.133516	0.0628305	0.0897216	335	335	1.29251	-1.48812	0.19707	0.137661	0.1741	0.0178266	1.78266
LCMS_amine	Cystathionine	males	0.0740819	-0.122686	0.0712855	0.0987018	355	355	1.03923	-1.243	0.299406	0.214689	0.233712	0.0150519	1.50519
LCMS_amine	Cystathionine	females	-0.00137213	-0.0563592	0.0682428	0.098119	335	335	-0.0201065	-0.574396	0.98397	0.566085	0.616245	0.00317636	0.317636
LCMS_amine	Homocysteine	males	0.0473988	-0.0322078	0.0678003	0.0939408	355	355	0.699094	-0.342852	0.484951	0.731913	0.731913	0.00103734	0.103734
LCMS_amine	Homocysteine	females	-0.0764897	0.0783461	0.0645283	0.0924137	335	335	-1.18537	0.847776	0.236713	0.397168	0.449427	0.00613811	0.613811
LCMS_amine	Glutathione	males	0.103365	-0.221349	0.066133	0.0917996	355	355	1.56299	-2.41123	0.118945	0.0164062	0.0266214	0.0489956	4.89956
LCMS_amine	Glutathione	females	0.152935	-0.302555	0.0622024	0.0887969	335	335	2.45867	-3.40727	0.0144508	0.000736079	0.0028774	0.0915394	9.15394
LCMS_amine	Homoserine	males	0.181115	-0.386494	0.0621618	0.0862255	355	355	2.91361	-4.48236	0.0037991	9.97518e-06	6.12761e-05	0.149377	14.9377
LCMS_amine	Homoserine	females	0.149029	-0.268489	0.0591727	0.0852831	335	335	2.51854	-3.14821	0.0122495	0.00179041	0.00549912	0.0720863	7.20863
LCMS_amine	Leucine	males	0.195474	-0.337372	0.0667196	0.0920341	355	355	2.92978	-3.66573	0.00361141	0.000284321	0.000978063	0.11382	11.382
LCMS_amine	Leucine	females	0.10488	-0.281317	0.0643439	0.0924821	335	335	1.62998	-3.04185	0.104045	0.00253688	0.00727239	0.0791392	7.91392
LCMS_amine	Isoleucine	males	0.137101	-0.296197	0.0663123	0.0916679	355	355	2.06751	-3.23119	0.0394107	0.00134803	0.00313326	0.0877325	8.77325
LCMS_amine	Isoleucine	females	0.140065	-0.264768	0.0642158	0.0921405	335	335	2.18116	-2.87353	0.0298668	0.00431823	0.0109226	0.0701023	7.01023
LCMS_amine	Methionine	males	0.236594	-0.421692	0.0658391	0.0918884	355	355	3.59352	-4.58918	0.00037231	6.1826e-06	4.43086e-05	0.177824	17.7824
LCMS_amine	Methionine	females	0.169076	-0.395362	0.0621166	0.0895522	335	335	2.72191	-4.41488	0.00682994	1.36526e-05	0.000117412	0.156311	15.6311
LCMS_amine	Proline	males	0.114636	-0.324259	0.0668319	0.0921004	355	355	1.71529	-3.52071	0.0871639	0.000486472	0.00139455	0.105144	10.5144
LCMS_amine	Proline	females	0.160696	-0.2325	0.061148	0.0883019	335	335	2.62798	-2.63301	0.00898468	0.00885533	0.019039	0.0540562	5.40562
LCMS_amine	Arginine	males	0.172436	-0.334296	0.0678994	0.093278	355	355	2.53958	-3.58387	0.0115246	0.000385845	0.0011851	0.111754	11.1754
LCMS_amine	Arginine	females	0.102924	-0.255881	0.0631244	0.0903435	335	335	1.63049	-2.83231	0.103937	0.00490088	0.0120422	0.0654752	6.54752
LCMS_amine	Ornithine	males	0.0965263	-0.214216	0.0690657	0.0946271	355	355	1.3976	-2.26379	0.163106	0.0241903	0.0385253	0.0458883	4.58883
LCMS_amine	Ornithine	females	0.107014	-0.230447	0.0630494	0.0901924	335	335	1.6973	-2.55506	0.0905692	0.0110584	0.0206743	0.0531058	5.31058
LCMS_amine	Putrescine	males	-0.110061	-0.205592	0.0703546	0.0974272	355	355	-1.56437	-2.11021	0.118621	0.0355394	0.0485141	0.042268	4.2268
LCMS_amine	Putrescine	females	0.302455	-0.13942	0.0562384	0.0811722	335	335	5.3781	-1.71758	1.41539e-07	0.0867976	0.12441	0.0194378	1.94378
LCMS_amine	Citrulline	males	0.221046	-0.269156	0.0674429	0.0932414	355	355	3.27753	-2.88666	0.00115062	0.00413186	0.00818388	0.072445	7.2445
LCMS_amine	Citrulline	females	-0.00341854	-0.192125	0.0644557	0.0924627	335	335	-0.053037	-2.07786	0.957734	0.0384831	0.0624365	0.036912	3.6912
LCMS_amine	ADMA	males	0.301092	-0.514135	0.0621534	0.0865608	355	355	4.84434	-5.93958	1.90089e-06	6.81524e-09	9.76851e-08	0.264335	26.4335
LCMS_amine	ADMA	females	0.1382	-0.369471	0.060867	0.0879625	335	335	2.27052	-4.20033	0.0238108	3.42091e-05	0.000245165	0.136509	13.6509
LCMS_amine	SDMA	males	0.290003	-0.500862	0.0640656	0.0893388	355	355	4.52665	-5.60633	8.18939e-06	4.15777e-08	5.10812e-07	0.250863	25.0863
LCMS_amine	SDMA	females	0.142962	-0.368678	0.0590645	0.0850865	335	335	2.42044	-4.33298	0.016033	1.94709e-05	0.000152227	0.135924	13.5924
LCMS_amine	3-Methylhistidine	males	-0.00667708	-0.0606117	0.0696032	0.0961572	355	355	-0.0959307	-0.63034	0.92363	0.528878	0.543222	0.00367378	0.367378
LCMS_amine	3-Methylhistidine	females	0.0297464	0.0120551	0.0713684	0.101919	335	335	0.4168	0.118281	0.677091	0.905916	0.916574	0.000145325	0.0145325
LCMS_amine	N6-N6-N6-Trimethyl-lysine	males	0.146818	-0.227713	0.0653978	0.0914727	355	355	2.245	-2.48941	0.0253832	0.0132526	0.0227945	0.0518533	5.18533
LCMS_amine	N6-N6-N6-Trimethyl-lysine	females	0.0798293	-0.226351	0.0645745	0.0928637	335	335	1.23624	-2.43745	0.217237	0.0153108	0.0274319	0.0512348	5.12348
LCMS_amine	S-Methylcysteine	males	0.134731	-0.246292	0.0689404	0.0955567	355	355	1.9543	-2.57744	0.05145	0.0103562	0.0185548	0.0606597	6.06597
LCMS_amine	S-Methylcysteine	females	0.078619	-0.204143	0.0653606	0.0938377	335	335	1.20285	-2.17549	0.229884	0.0302923	0.0500989	0.0416742	4.16742
LCMS_amine	Kynurenine	males	0.306468	-0.28008	0.0653793	0.0902788	355	355	4.68754	-3.10239	3.94794e-06	0.00207347	0.00445796	0.0784449	7.84449
LCMS_amine	Kynurenine	females	-0.0958403	-0.173374	0.0687295	0.0993478	335	335	-1.39445	-1.74512	0.164104	0.0818803	0.119351	0.0300586	3.00586
LCMS_amine	Hydroxylysine	males	0.0645299	-0.124346	0.0723706	0.0993665	355	355	0.891659	-1.25138	0.37318	0.211618	0.233323	0.0154619	1.54619
LCMS_amine	Hydroxylysine	females	0.0531102	-0.100834	0.0636776	0.0911959	335	335	0.834048	-1.10569	0.404848	0.269656	0.317677	0.0101675	1.01675
LCMS_amine	4-hydroxy-proline	males	0.0904517	-0.193199	0.0700344	0.0969943	355	355	1.29153	-1.99186	0.19736	0.0471519	0.0614403	0.037326	3.7326
LCMS_amine	4-hydroxy-proline	females	0.128003	-0.246557	0.0627858	0.0904208	335	335	2.03873	-2.72677	0.0422617	0.00673238	0.0152364	0.0607902	6.07902
LCMS_amine	2-aminoadipic acid	males	0.193643	-0.291745	0.0671194	0.0932221	355	355	2.88505	-3.12956	0.0041525	0.00189565	0.00418016	0.0851149	8.51149
LCMS_amine	2-aminoadipic acid	females	0.0786636	-0.258237	0.0649219	0.0930869	335	335	1.21167	-2.77415	0.226494	0.00584491	0.0135855	0.0666863	6.66863
LCMS_amine	Homocitrulline	males	0.289332	-0.423162	0.0685583	0.0950778	355	355	4.22023	-4.4507	3.1031e-05	1.14744e-05	6.16751e-05	0.179066	17.9066
LCMS_amine	Homocitrulline	females	0.0579656	-0.29857	0.0627863	0.0905517	335	335	0.92322	-3.29723	0.356557	0.00108118	0.00371924	0.0891438	8.91438
LCMS_amine	Methionine sulfoxide	males	0.176372	-0.202633	0.0676028	0.0936227	355	355	2.60895	-2.16436	0.00946597	0.0311028	0.0447787	0.0410603	4.10603
LCMS_amine	Methionine sulfoxide	females	-0.0215012	-0.068545	0.065534	0.09411	335	335	-0.328093	-0.72835	0.743047	0.466908	0.521482	0.00469842	0.469842
LCMS_amine	Methionine sulfone	males	0.297518	-0.346866	0.0659151	0.0914845	355	355	4.51365	-3.79152	8.67901e-06	0.000175902	0.000657722	0.120316	12.0316
LCMS_amine	Methionine sulfone	females	0.00966302	-0.297764	0.0614125	0.0884033	335	335	0.157346	-3.36825	0.875067	0.000844576	0.0030264	0.0886635	8.86635
LCMS_amine	Glycylglycine	males	0.106161	-0.316555	0.0686446	0.0945754	355	355	1.54653	-3.34711	0.122869	0.000903999	0.00228658	0.100207	10.0207
LCMS_amine	Glycylglycine	females	0.181951	-0.277492	0.0645981	0.0921087	335	335	2.81667	-3.01266	0.00514015	0.00278682	0.00773118	0.0770021	7.70021
LCMS_amine	Glycylproline	males	0.0762129	-0.164705	0.0676395	0.0938052	355	355	1.12675	-1.75582	0.260609	0.0799813	0.0968788	0.0271278	2.71278
LCMS_amine	Glycylproline	females	0.0743593	-0.142252	0.0662233	0.0955226	335	335	1.12286	-1.4892	0.262302	0.137375	0.1741	0.0202357	2.02357
LCMS_amine	Anserine	males	0.0604861	-0.175886	0.0669081	0.0930883	355	355	0.904018	-1.88945	0.366599	0.0596459	0.0743412	0.0309358	3.09358
LCMS_amine	Anserine	females	0.163688	-0.285466	0.0713245	0.101749	335	335	2.29497	-2.8056	0.0223524	0.00531576	0.0126988	0.081491	8.1491
LCMS_amine	Sarcosine	males	0.226371	-0.370614	0.0676892	0.0929843	355	355	3.34427	-3.98577	0.000913023	8.16646e-05	0.000334436	0.137355	13.7355
LCMS_amine	Sarcosine	females	0.133578	-0.343054	0.0651748	0.0927186	335	335	2.04953	-3.69995	0.0411887	0.000251977	0.00114053	0.117686	11.7686

[truncated: 5 more sheets: Table S12, Table S13, Table S14, Table S15, Table S16]
